# Supplementary material for: The cancer testes antigen, HORMAD1, limits genomic instability in cancer cells by protecting stalled replication forks
Source: J Biol Chem. 2023 Oct 12;299(11):105348. doi: 10.1016/j.jbc.2023.105348 (PMC10656231; doi:10.1016/j.jbc.2023.105348)
Supplement: Supplemental data 1 [file mmc2.xlsx]

## Sheet: Supplemental Table 1A
Table of HORMAD1 co-precipitating proteins involved in DNA metabolism or replication from A549 and H1395 cells
Symbol	Comments		Symbol	Comments
DEAD Box Proteins	(from: 34680866)		Ribonucleoproteins
DDX50	Responds to viral RNA		HNRNPD
DDX21	Resolves R-loops, nucleolar		HNRNPA2B1
DDX17	Resolves DNA DSB by formation of DNA:RNA hybrids		HNRNPA1
DDX39A	Innate Immunity		HNRNPM
DDX3X	Resolves DNA:RNA hybrids; recruited to DNA damage sites		HNRNPC
DDX5	Resolves DNA:RNA Hybrids; BRCA2 interactor for DNA repair		HNRNPU
DDX1	Resolves DNA:RNA Hybrids, required for RPA, RAD51 loading		HNRNPK
DDX23			HNRNPF
Dna Replication			HNRNPH1
MCM3	DNA helicase minichromosome maintenance complex		HNRNPL
MCM5	DNA helicase minichromosome maintenance complex		HNRNPUL2
MCM6	DNA helicase minichromosome maintenance complex		HNRNPR
MCM7	DNA helicase minichromosome maintenance complex		HNRNPAO
RUVBL1	DNA helicase		HNRNPAB
CDK1			HNRPUL1
			Splicing Factors
Replication Stress			SFPQ	R-loop
PCNA
ATAD5	Stalled fork protection		DNA Structure Unfolding (Quadruplexes, R-loop)
RFC3	Stalled fork protection		CNBP
RFC4	Stalled fork protection		TDRD3
NPM1
XRCC5			Histone
XRCC6			HIST1H1D
PARP1			HIST1H1C
MATR3			HIST2H2AC
C1QBP			H3F3A
PRKDC			HIST2H2BE
TRIM28			HIST2H2BF
WRNIP1	Stalled fork protection		HIST1H1E
DNA Metabolism			HIST1H4A
AK2			H1

## Sheet: Supplemental Table 1B
Description: Proteins identified by IP-Mass Spectrometry in A549 cells as co-immunoprecipitating with endogenous HORMAD1. All proteins that were identified in the HORMAD1 IP with an enrichment in the HORMAD1 IP >1.00 are listed.
Yellow Highlights indicate a protein implicated in DNA Metabolism or replication (see separate sheet)
						Spectral Index (MIC Sin)
Protein	Description	mw (Da)	PSMs	Peptide Seqs	% Coverage	HORMAD1 IP #1	IgG IP #1	Average Enrichment
P35612	Beta-adducin OS=Homo sapiens GN=ADD2 PE=1 SV=3	81019.6	291	37	64.2	6.457e-05		-
Q13049	E3 ubiquitin-protein ligase TRIM32 OS=Homo sapiens GN=TRIM32 PE=1 SV=2	72122.5	263	32	64.8	7.46e-05		-
Q9UEY8	Gamma-adducin OS=Homo sapiens GN=ADD3 PE=1 SV=1	79303.3	150	21	27.1	2.197e-05		-
P62701	40S ribosomal protein S4, X isoform OS=Homo sapiens GN=RPS4X PE=1 SV=2	29651.1	40	11	36.1	0.0001177		-
P35637	RNA-binding protein FUS OS=Homo sapiens GN=FUS PE=1 SV=1	53608.9	28	8	16.5	8.274e-06		-
Q14693	Phosphatidate phosphatase LPIN1 OS=Homo sapiens GN=LPIN1 PE=1 SV=2	98854.5	76	21	33.7	4.721e-06		-
Q15233	Non-POU domain-containing octamer-binding protein OS=Homo sapiens GN=NONO PE=1 SV=4	54323.4	22	12	40.6	5.94e-06		-
O43795	Unconventional myosin-Ib OS=Homo sapiens GN=MYO1B PE=1 SV=3	128724	40	12	11.9	2.81e-06		-
O00571	ATP-dependent RNA helicase DDX3X OS=Homo sapiens GN=DDX3X PE=1 SV=3	71676.5	22	18	27.7	3.743e-06		-
Q9BY77	Polymerase delta-interacting protein 3 OS=Homo sapiens GN=POLDIP3 PE=1 SV=2	48199.5	13	7	24.2	3.373e-06		-
Q00839	Heterogeneous nuclear ribonucleoprotein U OS=Homo sapiens GN=HNRNPU PE=1 SV=6	81959.8	22	9	12.8	1.982e-06		-
Q96S55	ATPase WRNIP1 OS=Homo sapiens GN=WRNIP1 PE=1 SV=2	72285.9	58	14	23.5	3.878e-06		-
P46781	40S ribosomal protein S9 OS=Homo sapiens GN=RPS9 PE=1 SV=3	22631.6	14	9	38.1	2.439e-05		-
Q08380	Galectin-3-binding protein OS=Homo sapiens GN=LGALS3BP PE=1 SV=1	65451.4	41	9	21	9.06e-06		-
Q01844	RNA-binding protein EWS OS=Homo sapiens GN=EWSR1 PE=1 SV=1	65069.2	15	2	6.1	5.007e-06		-
Q8N7W2	BEN domain-containing protein 7 OS=Homo sapiens GN=BEND7 PE=1 SV=2	57657.5	25	7	18.1	1.917e-06		-
Q92499	ATP-dependent RNA helicase DDX1 OS=Homo sapiens GN=DDX1 PE=1 SV=2	74048.5	13	8	16.5	2.973e-06		-
P23246	Splicing factor, proline- and glutamine-rich OS=Homo sapiens GN=SFPQ PE=1 SV=2	76299.7	10	10	16.4	2.304e-06		-
P07910	Heterogeneous nuclear ribonucleoproteins C1/C2 OS=Homo sapiens GN=HNRNPC PE=1 SV=4	25295.1	46	7	25.3	3.922e-06		-
Q9H6P5	Threonine aspartase 1 OS=Homo sapiens GN=TASP1 PE=1 SV=1	44535.3	41	9	37.6	3.697e-06		-
Q14137	Ribosome biogenesis protein BOP1 OS=Homo sapiens GN=BOP1 PE=1 SV=2	83793.4	12	6	11.1	1.469e-06		-
P27816	Microtubule-associated protein 4 OS=Homo sapiens GN=MAP4 PE=1 SV=3	245976	9	8	12.6	6.528e-07		-
P40939	Trifunctional enzyme subunit alpha, mitochondrial OS=Homo sapiens GN=HADHA PE=1 SV=2	83163	9	9	13.9	1.844e-06		-
P35579	Myosin-9 OS=Homo sapiens GN=MYH9 PE=1 SV=4	226968	21	17	10.7	7.107e-07		-
Q8ND56	Protein LSM14 homolog A OS=Homo sapiens GN=LSM14A PE=1 SV=3	50625.2	8	4	9.7	1.244e-06		-
P61247	40S ribosomal protein S3a OS=Homo sapiens GN=RPS3A PE=1 SV=2	29997.8	16	9	31.1	7.427e-06		-
Q96PK6	RNA-binding protein 14 OS=Homo sapiens GN=RBM14 PE=1 SV=2	69647	17	7	14.9	8.103e-07		-
O95573	Long-chain-fatty-acid--CoA ligase 3 OS=Homo sapiens GN=ACSL3 PE=1 SV=3	80566.4	8	6	11.4	6.835e-07		-
Q14157	Ubiquitin-associated protein 2-like OS=Homo sapiens GN=UBAP2L PE=1 SV=2	113865	8	7	13.8	8.784e-07		-
P52272	Heterogeneous nuclear ribonucleoprotein M OS=Homo sapiens GN=HNRNPM PE=1 SV=3	77680.4	22	14	23.7	8.116e-07		-
O15523	ATP-dependent RNA helicase DDX3Y OS=Homo sapiens GN=DDX3Y PE=1 SV=2	73288.2	13	16	23.3	1.377e-06		-
Q86X24	HORMA domain-containing protein 1 OS=Homo sapiens GN=HORMAD1 PE=2 SV=1	45279.6	32	9	26.4	1.771e-06		-
Q86V81	THO complex subunit 4 OS=Homo sapiens GN=ALYREF PE=1 SV=3	27612.9	6	2	9.7	2.559e-06		-
P55084	Trifunctional enzyme subunit beta, mitochondrial OS=Homo sapiens GN=HADHB PE=1 SV=3	49691.7	7	4	8.3	1.994e-06		-
P51114	Fragile X mental retardation syndrome-related protein 1 OS=Homo sapiens GN=FXR1 PE=1 SV=3	55215.6	5	5	10.4	1.219e-06		-
Q9NTJ3	Structural maintenance of chromosomes protein 4 OS=Homo sapiens GN=SMC4 PE=1 SV=2	147469	20	8	7.5	3.889e-07		-
P27635	60S ribosomal protein L10 OS=Homo sapiens GN=RPL10 PE=1 SV=4	23014	8	4	29	3.712e-06		-
O75367	Core histone macro-H2A.1 OS=Homo sapiens GN=H2AFY PE=1 SV=4	39700.5	15	6	25	2.038e-06		-
Q9BQK8	Phosphatidate phosphatase LPIN3 OS=Homo sapiens GN=LPIN3 PE=1 SV=3	93808.5	12	8	15.3	5.887e-07		-
Q9BUF5	Tubulin beta-6 chain OS=Homo sapiens GN=TUBB6 PE=1 SV=1	49951.1	10	9	27.8	6.315e-07		-
P17812	CTP synthase 1 OS=Homo sapiens GN=CTPS1 PE=1 SV=2	66810.1	5	3	6.8	4.572e-07		-
Q02241	Kinesin-like protein KIF23 OS=Homo sapiens GN=KIF23 PE=1 SV=3	109331	5	5	6.3	3.656e-07		-
Q9Y3I0	tRNA-splicing ligase RtcB homolog OS=Homo sapiens GN=RTCB PE=1 SV=1	55318.9	5	6	11.9	1.454e-06		-
P62269	40S ribosomal protein S18 OS=Homo sapiens GN=RPS18 PE=1 SV=3	17743.9	4	4	26.3	6.017e-06		-
Q96AG4	Leucine-rich repeat-containing protein 59 OS=Homo sapiens GN=LRRC59 PE=1 SV=1	34998.9	4	4	17.3	4.835e-06		-
Q9Y224	RNA transcription, translation and transport factor protein OS=Homo sapiens GN=RTRAF PE=1 SV=1	28122.7	4	3	16.4	2.194e-06		-
Q14444	Caprin-1 OS=Homo sapiens GN=CAPRIN1 PE=1 SV=2	78516.1	4	4	5.4	6.656e-07		-
P46940	Ras GTPase-activating-like protein IQGAP1 OS=Homo sapiens GN=IQGAP1 PE=1 SV=1	136261	4	5	4.8	2.616e-07		-
P38159	RNA-binding motif protein, X chromosome OS=Homo sapiens GN=RBMX PE=1 SV=3	42414.4	11	7	19.2	5.925e-07		-
Q6P2E9	Enhancer of mRNA-decapping protein 4 OS=Homo sapiens GN=EDC4 PE=1 SV=1	151981	16	12	10.6	2.497e-07		-
P43490	Nicotinamide phosphoribosyltransferase OS=Homo sapiens GN=NAMPT PE=1 SV=1	55630.7	14	5	15.1	2.671e-06		-
P27708	CAD protein OS=Homo sapiens GN=CAD PE=1 SV=3	236521	11	6	4.1	1.547e-07		-
Q9HA47	Uridine-cytidine kinase 1 OS=Homo sapiens GN=UCK1 PE=1 SV=1	31487	10	4	14.4	9.238e-07		-
P62753	40S ribosomal protein S6 OS=Homo sapiens GN=RPS6 PE=1 SV=1	25007.1	8	2	13.3	1.548e-06		-
P84098	60S ribosomal protein L19 OS=Homo sapiens GN=RPL19 PE=1 SV=1	23174.1	8	3	18.7	6.921e-06		-
P50402	Emerin OS=Homo sapiens GN=EMD PE=1 SV=1	24976.9	8	3	14.6	1.074e-06		-
Q8WWM7	Ataxin-2-like protein OS=Homo sapiens GN=ATXN2L PE=1 SV=2	112950	6	3	2.7	3.168e-07		-
Q9UHX1	Poly(U)-binding-splicing factor PUF60 OS=Homo sapiens GN=PUF60 PE=1 SV=1	54736.1	6	4	18	2.371e-06		-
Q9UJZ1	Stomatin-like protein 2, mitochondrial OS=Homo sapiens GN=STOML2 PE=1 SV=1	38600.2	5	2	8.7	1.355e-06		-
Q9Y295	Developmentally-regulated GTP-binding protein 1 OS=Homo sapiens GN=DRG1 PE=1 SV=1	40624.9	3	4	13.9	5.089e-07		-
O15371	Eukaryotic translation initiation factor 3 subunit D OS=Homo sapiens GN=EIF3D PE=1 SV=1	64094.5	3	3	9.3	7.57e-07		-
Q07666	KH domain-containing, RNA-binding, signal transduction-associated protein 1 OS=Homo sapiens GN=KHDRBS1 PE=1 SV=1	48323.3	3	3	13.8	2.774e-06		-
Q8NC51	Plasminogen activator inhibitor 1 RNA-binding protein OS=Homo sapiens GN=SERBP1 PE=1 SV=2	45046.5	3	3	11.5	6.541e-06		-
Q9P2N5	RNA-binding protein 27 OS=Homo sapiens GN=RBM27 PE=1 SV=2	114778	3	4	4	1.868e-07		-
Q08J23	tRNA (cytosine(34)-C(5))-methyltransferase OS=Homo sapiens GN=NSUN2 PE=1 SV=2	86631.9	3	5	9.5	5.987e-07		-
Q5T6F2	Ubiquitin-associated protein 2 OS=Homo sapiens GN=UBAP2 PE=1 SV=1	117368	3	5	7.1	3.143e-07		-
Q92804	TATA-binding protein-associated factor 2N OS=Homo sapiens GN=TAF15 PE=1 SV=1	61955.2	4	5	17.4	1.511e-06		-
P46087	Probable 28S rRNA (cytosine(4447)-C(5))-methyltransferase OS=Homo sapiens GN=NOP2 PE=1 SV=2	89481.2	12	6	9.5	1.973e-07		-
P46782	40S ribosomal protein S5 OS=Homo sapiens GN=RPS5 PE=1 SV=4	25371.3	3	3	17	6.089e-06		-
Q9BQE3	Tubulin alpha-1C chain OS=Homo sapiens GN=TUBA1C PE=1 SV=1	57837.3	4	15	44.5	2.142e-07		-
Q9NR30	Nucleolar RNA helicase 2 OS=Homo sapiens GN=DDX21 PE=1 SV=5	87524.5	16	11	18	4.389e-07		-
O43143	Pre-mRNA-splicing factor ATP-dependent RNA helicase DHX15 OS=Homo sapiens GN=DHX15 PE=1 SV=2	91109.3	15	7	10.6	7.623e-07		-
P49327	Fatty acid synthase OS=Homo sapiens GN=FASN PE=1 SV=3	273765	10	8	4.3	3.423e-08		-
Q9BZE4	Nucleolar GTP-binding protein 1 OS=Homo sapiens GN=GTPBP4 PE=1 SV=3	74097.9	9	5	7.4	2.572e-07		-
P35232	Prohibitin OS=Homo sapiens GN=PHB PE=1 SV=1	29857.9	7	4	20.2	2.771e-06		-
Q13501	Sequestosome-1 OS=Homo sapiens GN=SQSTM1 PE=1 SV=1	47782.9	7	4	20.2	4.549e-07		-
Q12860	Contactin-1 OS=Homo sapiens GN=CNTN1 PE=1 SV=1	113537	6	2	2.1	3.264e-07		-
Q9UPQ0	LIM and calponin homology domains-containing protein 1 OS=Homo sapiens GN=LIMCH1 PE=1 SV=4	103710	6	4	4.9	1.131e-07		-
P62750	60S ribosomal protein L23a OS=Homo sapiens GN=RPL23A PE=1 SV=1	19664.1	5	3	50	1.1e-06		-
Q86VP6	Cullin-associated NEDD8-dissociated protein 1 OS=Homo sapiens GN=CAND1 PE=1 SV=2	85571.1	5	3	4.8	1.758e-07		-
P82914	28S ribosomal protein S15, mitochondrial OS=Homo sapiens GN=MRPS15 PE=1 SV=1	29895.5	4	4	15.6	8.99e-07		-
P46783	40S ribosomal protein S10 OS=Homo sapiens GN=RPS10 PE=1 SV=1	19891.4	4	2	9.7	1.483e-06		-
P00505	Aspartate aminotransferase, mitochondrial OS=Homo sapiens GN=GOT2 PE=1 SV=3	47613.4	4	2	6	2.393e-07		-
O75955	Flotillin-1 OS=Homo sapiens GN=FLOT1 PE=1 SV=3	27364.2	4	2	35	2.655e-07		-
O00541	Pescadillo homolog OS=Homo sapiens GN=PES1 PE=1 SV=1	66198.1	4	4	7.2	4.806e-07		-
Q9H0H5	Rac GTPase-activating protein 1 OS=Homo sapiens GN=RACGAP1 PE=1 SV=1	71161.9	4	2	2.8	4.451e-07		-
Q14103	Heterogeneous nuclear ribonucleoprotein D0 OS=Homo sapiens GN=HNRNPD PE=1 SV=1	23963.3	3	2	19.8	5.09e-07		-
Q9BUJ2	Heterogeneous nuclear ribonucleoprotein U-like protein 1 OS=Homo sapiens GN=HNRNPUL1 PE=1 SV=2	71860.1	3	2	3.9	1.15e-07		-
Q9H6R4	Nucleolar protein 6 OS=Homo sapiens GN=NOL6 PE=1 SV=2	112375	3	2	3	1.123e-07		-
Q00325	Phosphate carrier protein, mitochondrial OS=Homo sapiens GN=SLC25A3 PE=1 SV=2	36227.6	3	2	5.9	1.28e-06		-
Q9UKM9	RNA-binding protein Raly OS=Homo sapiens GN=RALY PE=1 SV=1	18685	3	2	5.3	6.341e-07		-
Q8N3E9	1-phosphatidylinositol 4,5-bisphosphate phosphodiesterase delta-3 OS=Homo sapiens GN=PLCD3 PE=1 SV=3	89436.3	2	2	2.9	3.97e-07		-
Q9HCM4	Band 4.1-like protein 5 OS=Homo sapiens GN=EPB41L5 PE=1 SV=3	82021	2	2	4	1.416e-07		-
P20930	Filaggrin OS=Homo sapiens GN=FLG PE=1 SV=3	436128	2	7	4.5	1.27e-08		-
Q2TB90	Putative hexokinase HKDC1 OS=Homo sapiens GN=HKDC1 PE=1 SV=3	102749	2	3	3.2	1.349e-07		-
Q13283	Ras GTPase-activating protein-binding protein 1 OS=Homo sapiens GN=G3BP1 PE=1 SV=1	52258.1	2	2	6.2	6.543e-07		-
Q6P6C2	RNA demethylase ALKBH5 OS=Homo sapiens GN=ALKBH5 PE=1 SV=2	44336.7	2	2	9.1	1.977e-06		-
O96013	Serine/threonine-protein kinase PAK 4 OS=Homo sapiens GN=PAK4 PE=1 SV=1	64194.3	2	2	4.4	1.831e-07		-
Q16352	Alpha-internexin OS=Homo sapiens GN=INA PE=1 SV=2	55501.5	7	6	11.2	2.489e-07		-
P62249	40S ribosomal protein S16 OS=Homo sapiens GN=RPS16 PE=1 SV=2	11086.1	4	2	36	1.225e-05		-
Q14254	Flotillin-2 OS=Homo sapiens GN=FLOT2 PE=1 SV=2	47238.8	3	2	5.6	3.3e-07		-
E9PAV3	Nascent polypeptide-associated complex subunit alpha, muscle-specific form OS=Homo sapiens GN=NACA PE=1 SV=1	22983.7	2	2	22.1	1.292e-07		-
Q8N257	Histone H2B type 3-B OS=Homo sapiens GN=HIST3H2BB PE=1 SV=3	13935.6	6	7	54	2.876e-06		-
P63092	Guanine nucleotide-binding protein G(s) subunit alpha isoforms short OS=Homo sapiens GN=GNAS PE=1 SV=1	111262	4	2	6.9	3.939e-07		-
O00567	Nucleolar protein 56 OS=Homo sapiens GN=NOP56 PE=1 SV=4	66170.8	4	3	5.9	4.409e-07		-
P67809	Nuclease-sensitive element-binding protein 1 OS=Homo sapiens GN=YBX1 PE=1 SV=3	42101.1	3	2	11.1	5.675e-07		-
P05141	ADP/ATP translocase 2 OS=Homo sapiens GN=SLC25A5 PE=1 SV=7	32903.2	3	5	16.8	1.758e-06		-
Q13885	Tubulin beta-2A chain OS=Homo sapiens GN=TUBB2A PE=1 SV=1	50047	10	17	44.9	2.168e-07		-
Q8TB37	Iron-sulfur protein NUBPL OS=Homo sapiens GN=NUBPL PE=1 SV=3	34150.9	9	5	25.7	2.741e-06		-
Q9Y2X3	Nucleolar protein 58 OS=Homo sapiens GN=NOP58 PE=1 SV=1	59684.6	9	4	10.2	8.726e-08		-
O60218	Aldo-keto reductase family 1 member B10 OS=Homo sapiens GN=AKR1B10 PE=1 SV=2	36086.9	8	3	10.4	1.308e-07		-
Q8IY81	pre-rRNA processing protein FTSJ3 OS=Homo sapiens GN=FTSJ3 PE=1 SV=2	96751.3	7	3	4.8	5.12e-07		-
O95347	Structural maintenance of chromosomes protein 2 OS=Homo sapiens GN=SMC2 PE=1 SV=2	135914	6	5	5	8.912e-08		-
P33993	DNA replication licensing factor MCM7 OS=Homo sapiens GN=MCM7 PE=1 SV=4	81454.7	5	2	4	4.224e-07		-
P02751	Fibronectin OS=Homo sapiens GN=FN1 PE=1 SV=4	263162	5	2	0.6	4.494e-08		-
P49411	Elongation factor Tu, mitochondrial OS=Homo sapiens GN=TUFM PE=1 SV=2	49636.3	4	2	5.3	1.576e-06		-
P52292	Importin subunit alpha-1 OS=Homo sapiens GN=KPNA2 PE=1 SV=1	57970	4	2	4.5	1.156e-06		-
O75643	U5 small nuclear ribonucleoprotein 200 kDa helicase OS=Homo sapiens GN=SNRNP200 PE=1 SV=2	244983	4	3	1.7	2.496e-08		-
Q6YHK3	CD109 antigen OS=Homo sapiens GN=CD109 PE=1 SV=2	162020	3	3	2.8	6.489e-08		-
Q9UJS0	Calcium-binding mitochondrial carrier protein Aralar2 OS=Homo sapiens GN=SLC25A13 PE=1 SV=2	74326.8	2	3	7.1	2.653e-07		-
Q6NZI2	Caveolae-associated protein 1 OS=Homo sapiens GN=CAVIN1 PE=1 SV=1	43557.9	2	4	15.4	7.047e-07		-
Q9Y520	Protein PRRC2C OS=Homo sapiens GN=PRRC2C PE=1 SV=4	309418	2	3	1.8	2.979e-08		-
Q9BVJ6	U3 small nucleolar RNA-associated protein 14 homolog A OS=Homo sapiens GN=UTP14A PE=1 SV=1	88140.3	2	3	4.7	2.586e-07		-
P08708	40S ribosomal protein S17 OS=Homo sapiens GN=RPS17 PE=1 SV=2	15576.4	1	2	24.4	6.709e-06		-
P22090	40S ribosomal protein S4, Y isoform 1 OS=Homo sapiens GN=RPS4Y1 PE=1 SV=2	29437.1	1	4	10.3	5.342e-07		-
Q562R1	Beta-actin-like protein 2 OS=Homo sapiens GN=ACTBL2 PE=1 SV=2	42084	1	4	14.1	2.505e-07		-
P63244	Receptor of activated protein C kinase 1 OS=Homo sapiens GN=RACK1 PE=1 SV=3	17038.7	5	2	15	1.603e-07		-
P49368	T-complex protein 1 subunit gamma OS=Homo sapiens GN=CCT3 PE=1 SV=4	55782.8	3	2	4.4	1.08e-07		-
P55786	Puromycin-sensitive aminopeptidase OS=Homo sapiens GN=NPEPPS PE=1 SV=2	103192	2	2	2.8	1.272e-07		-
Q9Y5J1	U3 small nucleolar RNA-associated protein 18 homolog OS=Homo sapiens GN=UTP18 PE=1 SV=3	62126.5	2	2	4.3	6.388e-08		-
O43707	Alpha-actinin-4 OS=Homo sapiens GN=ACTN4 PE=1 SV=2	105059	31	18	23.8			-
P60981	Destrin OS=Homo sapiens GN=DSTN PE=1 SV=3	18529.5	7	2	15.2			-
P04040	Catalase OS=Homo sapiens GN=CAT PE=1 SV=3	59862.8	5	3	6.3			-
Q16555	Dihydropyrimidinase-related protein 2 OS=Homo sapiens GN=DPYSL2 PE=1 SV=1	73655.2	5	4	9.1			-
A0A0B4J2D9	Immunoglobulin kappa variable 1D-13 OS=Homo sapiens GN=IGKV1D-13 PE=3 SV=1	12579.3	4	3	13.7			-
Q8IVT2	Mitotic interactor and substrate of PLK1 OS=Homo sapiens GN=MISP PE=1 SV=1	75509.1	3	2	6.2			-
Q15029	116 kDa U5 small nuclear ribonucleoprotein component OS=Homo sapiens GN=EFTUD2 PE=1 SV=1	109654	2	4	4.7			-
P05386	60S acidic ribosomal protein P1 OS=Homo sapiens GN=RPLP1 PE=1 SV=1	11524.7	2	2	51.8			-
P30050	60S ribosomal protein L12 OS=Homo sapiens GN=RPL12 PE=1 SV=1	17843.6	2	2	14.5			-
P0C0L4	Complement C4-A OS=Homo sapiens GN=C4A PE=1 SV=2	188056	2	2	2.2			-
Q08554	Desmocollin-1 OS=Homo sapiens GN=DSC1 PE=1 SV=2	100176	2	2	2.7			-
P32119	Peroxiredoxin-2 OS=Homo sapiens GN=PRDX2 PE=1 SV=5	21932.3	2	3	19.2			-
Q01082	Spectrin beta chain, non-erythrocytic 1 OS=Homo sapiens GN=SPTBN1 PE=1 SV=2	275361	2	5	2.6			-
Q15061	WD repeat-containing protein 43 OS=Homo sapiens GN=WDR43 PE=1 SV=3	75041.6	2	2	3.5			-
P17844	Probable ATP-dependent RNA helicase DDX5 OS=Homo sapiens GN=DDX5 PE=1 SV=1	69223.9	36	21	34.7	4.752e-06	8.439e-08	56.31
Q15149	Plectin OS=Homo sapiens GN=PLEC PE=1 SV=3	532871	378	124	30.1	3.612e-06	1.738e-07	20.7825
P26373	60S ribosomal protein L13 OS=Homo sapiens GN=RPL13 PE=1 SV=4	24300.6	28	7	33.6	2.035e-05	1.094e-06	18.6015
Q92841	Probable ATP-dependent RNA helicase DDX17 OS=Homo sapiens GN=DDX17 PE=1 SV=2	80420.2	14	14	19.5	1.164e-06	7.108e-08	16.3759
O00159	Unconventional myosin-Ic OS=Homo sapiens GN=MYO1C PE=1 SV=4	119227	48	17	19.5	4.663e-06	3.304e-07	14.1132
P08670	Vimentin OS=Homo sapiens GN=VIM PE=1 SV=4	53745.2	263	36	74.2	4.923e-05	4.208e-06	11.6991
P15880	40S ribosomal protein S2 OS=Homo sapiens GN=RPS2 PE=1 SV=2	21194.4	10	3	16.4	4.466e-06	4.458e-07	10.0179
P04792	Heat shock protein beta-1 OS=Homo sapiens GN=HSPB1 PE=1 SV=2	22822.5	18	4	22.9	2.065e-06	2.162e-07	9.55134
Q02878	60S ribosomal protein L6 OS=Homo sapiens GN=RPL6 PE=1 SV=3	32779.7	13	4	11.5	1.66e-06	2.062e-07	8.05044
Q9UJV9	Probable ATP-dependent RNA helicase DDX41 OS=Homo sapiens GN=DDX41 PE=1 SV=2	71783	6	5	7.2	6.962e-07	9.139e-08	7.6179
P68366	Tubulin alpha-4A chain OS=Homo sapiens GN=TUBA4A PE=1 SV=1	50018.4	17	15	48	4.531e-06	6.049e-07	7.49049
P12004	Proliferating cell nuclear antigen OS=Homo sapiens GN=PCNA PE=1 SV=1	28822.3	8	3	19.2	1.404e-06	2.465e-07	5.69574
P07355	Annexin A2 OS=Homo sapiens GN=ANXA2 PE=1 SV=2	38669.9	17	8	26.8	4.264e-06	7.798e-07	5.46807
P61978	Heterogeneous nuclear ribonucleoprotein K OS=Homo sapiens GN=HNRNPK PE=1 SV=1	51070.5	37	12	33.3	1.359e-05	2.522e-06	5.38858
P62805	Histone H4 OS=Homo sapiens GN=HIST1H4A PE=1 SV=2	11378.4	190	8	56.3	8.641e-05	1.653e-05	5.22747
P02545	Prelamin-A/C OS=Homo sapiens GN=LMNA PE=1 SV=1	74292.8	160	30	51.2	1.637e-05	3.195e-06	5.12363
P0CG47	Polyubiquitin-B OS=Homo sapiens GN=UBB PE=1 SV=1	34373.6	39	3	49.9	1.056e-05	2.074e-06	5.09161
P07437	Tubulin beta chain OS=Homo sapiens GN=TUBB PE=1 SV=2	47862.1	13	18	57.7	6.469e-06	1.352e-06	4.78476
P23396	40S ribosomal protein S3 OS=Homo sapiens GN=RPS3 PE=1 SV=2	18698	20	6	40.9	3.371e-06	7.557e-07	4.46076
P62424	60S ribosomal protein L7a OS=Homo sapiens GN=RPL7A PE=1 SV=2	21585.4	11	5	27.2	3.087e-06	7.129e-07	4.3302
P62277	40S ribosomal protein S13 OS=Homo sapiens GN=RPS13 PE=1 SV=2	17247.7	12	5	36.4	8.264e-06	2.015e-06	4.10124
P60842	Eukaryotic initiation factor 4A-I OS=Homo sapiens GN=EIF4A1 PE=1 SV=1	41372.2	12	2	6.4	4.732e-07	1.225e-07	3.86286
P62280	40S ribosomal protein S11 OS=Homo sapiens GN=RPS11 PE=1 SV=3	18455	8	5	28.5	4.127e-06	1.106e-06	3.73146
P68104	Elongation factor 1-alpha 1 OS=Homo sapiens GN=EEF1A1 PE=1 SV=1	50279.2	91	10	31.2	2.818e-05	7.813e-06	3.60681
P12236	ADP/ATP translocase 3 OS=Homo sapiens GN=SLC25A6 PE=1 SV=4	32917.2	7	5	16.8	5.179e-06	1.438e-06	3.60153
P11413	Glucose-6-phosphate 1-dehydrogenase OS=Homo sapiens GN=G6PD PE=1 SV=4	59363.1	20	7	16.5	1.538e-06	5.026e-07	3.06009
O75369	Filamin-B OS=Homo sapiens GN=FLNB PE=1 SV=2	256841	26	11	7.1	3.007e-07	1.008e-07	2.98313
P78527	DNA-dependent protein kinase catalytic subunit OS=Homo sapiens GN=PRKDC PE=1 SV=3	470013	23	14	4.7	2.133e-07	7.313e-08	2.91672
P18124	60S ribosomal protein L7 OS=Homo sapiens GN=RPL7 PE=1 SV=1	24471.4	17	4	19.2	1.453e-06	5.094e-07	2.85238
P09651	Heterogeneous nuclear ribonucleoprotein A1 OS=Homo sapiens GN=HNRNPA1 PE=1 SV=5	33224.9	7	3	14.3	1.112e-06	3.902e-07	2.84982
P54652	Heat shock-related 70 kDa protein 2 OS=Homo sapiens GN=HSPA2 PE=1 SV=1	70158	20	17	27.4	7.084e-07	2.611e-07	2.71314
P25705	ATP synthase subunit alpha, mitochondrial OS=Homo sapiens GN=ATP5A1 PE=1 SV=1	59875.7	50	13	29.1	7.163e-06	2.719e-06	2.63442
P08865	40S ribosomal protein SA OS=Homo sapiens GN=RPSA PE=1 SV=4	12657.7	5	3	46.6	5.208e-07	2.054e-07	2.53554
O60814	Histone H2B type 1-K OS=Homo sapiens GN=HIST1H2BK PE=1 SV=3	18828.4	27	8	53.2	1.553e-05	6.133e-06	2.5322
Q9UQR0	Sex comb on midleg-like protein 2 OS=Homo sapiens GN=SCML2 PE=1 SV=1	77406	35	10	21.3	5.799e-07	2.292e-07	2.5301
P32969	60S ribosomal protein L9 OS=Homo sapiens GN=RPL9 PE=1 SV=1	20816.4	6	2	16	4.316e-06	1.739e-06	2.48189
P68371	Tubulin beta-4B chain OS=Homo sapiens GN=TUBB4B PE=1 SV=1	49925.1	55	19	55.5	3.407e-06	1.392e-06	2.44756
P11021	78 kDa glucose-regulated protein OS=Homo sapiens GN=HSPA5 PE=1 SV=2	72468.5	57	15	30.1	2.587e-06	1.152e-06	2.24566
P39023	60S ribosomal protein L3 OS=Homo sapiens GN=RPL3 PE=1 SV=2	46187.8	18	6	15.1	1.29e-06	5.958e-07	2.16516
P62899	60S ribosomal protein L31 OS=Homo sapiens GN=RPL31 PE=1 SV=1	12824.2	3	2	21.3	5.94e-06	2.808e-06	2.11538
Q71U36	Tubulin alpha-1A chain OS=Homo sapiens GN=TUBA1A PE=1 SV=1	50229.7	15	17	54.3	1.848e-06	9.438e-07	1.95804
P47914	60S ribosomal protein L29 OS=Homo sapiens GN=RPL29 PE=1 SV=2	17777.1	6	2	14.5	1.465e-06	7.596e-07	1.92865
Q09666	Neuroblast differentiation-associated protein AHNAK OS=Homo sapiens GN=AHNAK PE=1 SV=2	630464	52	22	10.5	1.805e-07	1.021e-07	1.76787
P21333	Filamin-A OS=Homo sapiens GN=FLNA PE=1 SV=4	281356	138	43	26.6	1.054e-06	6.006e-07	1.75491
P62263	40S ribosomal protein S14 OS=Homo sapiens GN=RPS14 PE=1 SV=3	16298.6	7	2	15.9	2.366e-06	1.539e-06	1.53736
P28799	Granulins OS=Homo sapiens GN=GRN PE=1 SV=2	41431.2	25	6	18.3	3.606e-07	2.396e-07	1.50501
P11142	Heat shock cognate 71 kDa protein OS=Homo sapiens GN=HSPA8 PE=1 SV=1	71034.3	83	22	40.6	4.065e-06	2.762e-06	1.47176
P06748	Nucleophosmin OS=Homo sapiens GN=NPM1 PE=1 SV=2	32626.9	8	2	10.2	1.361e-06	9.314e-07	1.46124
P50914	60S ribosomal protein L14 OS=Homo sapiens GN=RPL14 PE=1 SV=4	14584.6	15	2	18.5	1.354e-06	9.298e-07	1.45623
P22626	Heterogeneous nuclear ribonucleoproteins A2/B1 OS=Homo sapiens GN=HNRNPA2B1 PE=1 SV=2	37496.8	8	5	17	7.364e-07	5.259e-07	1.40027
P62854	40S ribosomal protein S26 OS=Homo sapiens GN=RPS26 PE=1 SV=3	13025.1	8	3	27	1.001e-05	7.274e-06	1.37613
P68431	Histone H3.1 OS=Homo sapiens GN=HIST1H3A PE=1 SV=2	14941.3	35	4	22.7	3.296e-05	2.425e-05	1.35918
Q9NS86	LanC-like protein 2 OS=Homo sapiens GN=LANCL2 PE=1 SV=1	50947.5	9	3	9.1	4.297e-07	3.323e-07	1.29311
P12273	Prolactin-inducible protein OS=Homo sapiens GN=PIP PE=1 SV=1	16597.8	5	4	37	6.564e-07	5.167e-07	1.27037
P08238	Heat shock protein HSP 90-beta OS=Homo sapiens GN=HSP90AB1 PE=1 SV=4	83428.2	9	7	9.8	3.44e-07	2.745e-07	1.25319
P81605	Dermcidin OS=Homo sapiens GN=DCD PE=1 SV=2	11294.8	10	2	20	3.835e-06	3.381e-06	1.13428
P0DMV8	Heat shock 70 kDa protein 1A OS=Homo sapiens GN=HSPA1A PE=1 SV=1	70246.2	50	17	36.7	1.426e-06	1.263e-06	1.12906
P62081	40S ribosomal protein S7 OS=Homo sapiens GN=RPS7 PE=1 SV=1	22167.3	3	3	23.2	4.441e-06	3.936e-06	1.1283
P31930	Cytochrome b-c1 complex subunit 1, mitochondrial OS=Homo sapiens GN=UQCRC1 PE=1 SV=3	52738.5	15	3	6	6.195e-07	5.536e-07	1.11904
Q07020	60S ribosomal protein L18 OS=Homo sapiens GN=RPL18 PE=1 SV=2	21882.3	18	3	28.5	3.748e-06	3.541e-06	1.05846
P0C0S5	Histone H2A.Z OS=Homo sapiens GN=H2AFZ PE=1 SV=2	13191	67	4	45.1	1.914e-05	1.811e-05	1.05687

## Sheet: Supplemental Table 1C
Description: Proteins identified by IP-Mass Spectrometry in H1395 cells as co-immunoprecipitating with endogenous HORMAD1. All proteins that were identified in the HORMAD1 IP with an enrichment in the HORMAD1 IP >1.00 are listed.
Yellow Highlights indicate a protein implicated in DNA Metabolism or Replication (see separate sheet)
						Spectral Index (MIC Sin)
Protein	Description	mw (Da)	PSMs	Peptide Seqs	% Coverage	HORMAD1 IP #1	IgG IP #1	HORMAD1 IP #2	IgG IP #2	Ratio #1	Ratio #2	Average Enrichment	Deviation
Q9H6P5	Threonine aspartase 1 OS=Homo sapiens OX=9606 GN=TASP1 PE=1 SV=1	44.4	17	6	20	1.04138e+06		1.95052e+06		--	--	--	--
P35612	Beta-adducin OS=Homo sapiens OX=9606 GN=ADD2 PE=1 SV=3	80.8	13	5	9	555736		669760		--	--	--	--
P42566	Epidermal growth factor receptor substrate 15 OS=Homo sapiens OX=9606 GN=EPS15 PE=1 SV=2	98.6	9	6	12	522622		765423		--	--	--	--
Q96QE3	ATPase family AAA domain-containing protein 5 OS=Homo sapiens OX=9606 GN=ATAD5 PE=1 SV=4	207.4	6	5	4	96531.5		149451		--	--	--	--
Q14C86	GTPase-activating protein and VPS9 domain-containing protein 1 OS=Homo sapiens OX=9606 GN=GAPVD1 PE=1 SV=2	164.9	5	5	5	164715		218252		--	--	--	--
Q96EN8	Molybdenum cofactor sulfurase OS=Homo sapiens OX=9606 GN=MOCOS PE=1 SV=2	98.1	5	4	6	74871.5		114629		--	--	--	--
Q8IXQ5	Kelch-like protein 7 OS=Homo sapiens OX=9606 GN=KLHL7 PE=1 SV=2	65.9	4	2	5	170504		151980		--	--	--	--
P02814	Submaxillary gland androgen-regulated protein 3B OS=Homo sapiens OX=9606 GN=SMR3B PE=1 SV=2	8.2	4	2	66	182148		134085		--	--	--	--
P0C0L4	Complement C4-A OS=Homo sapiens OX=9606 GN=C4A PE=1 SV=2	192.7	3	2	2	100511		130395		--	--	--	--
Q9H7E2	Tudor domain-containing protein 3 OS=Homo sapiens OX=9606 GN=TDRD3 PE=1 SV=1	73.1	2	2	5	40150.9		64150.9		--	--	--	--
Q9HCD5	Nuclear receptor coactivator 5 OS=Homo sapiens OX=9606 GN=NCOA5 PE=1 SV=2	65.5	25	12	22	5.34263e+06	29027.5	6.73177e+06	29693.4	184.054	226.709	205.382	21.3276
Q9HA47	Uridine-cytidine kinase 1 OS=Homo sapiens OX=9606 GN=UCK1 PE=1 SV=1	31.4	6	4	16	636489	8029.09	808369	9870.45	79.2728	81.8979	80.5853	1.31254
Q8TBA6	Golgin subfamily A member 5 OS=Homo sapiens OX=9606 GN=GOLGA5 PE=1 SV=3	83	17	10	17	1.09628e+06	32879.3	2.01078e+06	40968.8	33.3426	49.0808	41.2117	7.86908
Q86X24	HORMA domain-containing protein 1 OS=Homo sapiens OX=9606 GN=HORMAD1 PE=1 SV=1	45.2	24	11	29	2.88745e+06	66423.1	3.36771e+06	147936	43.4706	22.7646	33.1176	10.353
O95359	Transforming acidic coiled-coil-containing protein 2 OS=Homo sapiens OX=9606 GN=TACC2 PE=1 SV=3	309.2	33	23	12	1.21845e+06	50207	1.79321e+06	60422.7	24.2685	29.6778	26.9732	2.70466
Q9BW19	Kinesin-like protein KIFC1 OS=Homo sapiens OX=9606 GN=KIFC1 PE=1 SV=2	73.7	7	6	14	95605.6	9803.44	302624	7023.79	9.75226	43.0856	26.4189	16.6667
Q9UKS6	Protein kinase C and casein kinase substrate in neurons protein 3 OS=Homo sapiens OX=9606 GN=PACSIN3 PE=1 SV=2	48.5	11	8	25	817037	58258.9	1.3779e+06	38621.1	14.0242	35.6773	24.8508	10.8265
P12268	Inosine-5'-monophosphate dehydrogenase 2 OS=Homo sapiens OX=9606 GN=IMPDH2 PE=1 SV=2	55.8	13	8	25	1.93781e+06	85351.8	2.30902e+06	121745	22.7038	18.9659	20.8349	1.86893
Q9UHB6	LIM domain and actin-binding protein 1 OS=Homo sapiens OX=9606 GN=LIMA1 PE=1 SV=1	85.2	22	11	18	9.42304e+06	592800	1.23419e+07	616736	15.8958	20.0117	17.9538	2.05795
Q9BQ39	ATP-dependent RNA helicase DDX50 OS=Homo sapiens OX=9606 GN=DDX50 PE=1 SV=1	82.5	10	5	11	318585	34832.8	694020	26030.7	9.14612	26.6616	17.9039	8.75773
P43243	Matrin-3 OS=Homo sapiens OX=9606 GN=MATR3 PE=1 SV=2	94.6	32	16	27	4.7809e+06	319707	7.69273e+06	471594	14.954	16.3122	15.6331	0.679093
P20839	Inosine-5'-monophosphate dehydrogenase 1 OS=Homo sapiens OX=9606 GN=IMPDH1 PE=1 SV=2	55.4	6	3	10	177557	9474.24	191543	17677.8	18.7411	10.8352	14.7881	3.95292
P68363	Tubulin alpha-1B chain OS=Homo sapiens OX=9606 GN=TUBA1B PE=1 SV=1	50.1	50	4	43	5.82467e+07	3.6767e+06	7.14696e+07	2.51154e+07	15.8421	2.84564	9.34388	6.49823
P40938	Replication factor C subunit 3 OS=Homo sapiens OX=9606 GN=RFC3 PE=1 SV=2	40.5	3	2	8	86261	10852.3	122408	13791.1	7.94862	8.87589	8.41226	0.463637
Q9NUB1	Acetyl-coenzyme A synthetase 2-like, mitochondrial OS=Homo sapiens OX=9606 GN=ACSS1 PE=1 SV=2	74.8	5	3	6	58629.2	5654.92	100222	24750.6	10.3678	4.04928	7.20855	3.15928
Q08379	Golgin subfamily A member 2 OS=Homo sapiens OX=9606 GN=GOLGA2 PE=1 SV=3	113	13	8	8	216989	34138.4	447142	73195.9	6.35616	6.10885	6.23251	0.123658
P11182	Lipoamide acyltransferase component of branched-chain alpha-keto acid dehydrogenase complex, mitochondrial OS=Homo sapiens OX=9606 GN=DBT PE=1 SV=3	53.5	9	6	16	484506	86190.2	639649	98303.9	5.62136	6.50685	6.06411	0.442746
P14550	Aldo-keto reductase family 1 member A1 OS=Homo sapiens OX=9606 GN=AKR1A1 PE=1 SV=3	36.6	3	2	9	12258	28082.3	150879	16824.8	0.436504	8.96765	4.70208	4.26557
P35249	Replication factor C subunit 4 OS=Homo sapiens OX=9606 GN=RFC4 PE=1 SV=2	39.7	3	2	7	72970.5	14989.1	144626	32119.4	4.86824	4.50275	4.6855	0.182746
P62633	CCHC-type zinc finger nucleic acid binding protein OS=Homo sapiens OX=9606 GN=CNBP PE=1 SV=1	19.5	2	2	13	25743.2	3764.89	68060.7	28237	6.8377	2.41034	4.62402	2.21368
Q9NR19	Acetyl-coenzyme A synthetase, cytoplasmic OS=Homo sapiens OX=9606 GN=ACSS2 PE=1 SV=1	78.5	5	3	6	210118	44396.9	360474	87435.9	4.73273	4.12273	4.42773	0.304999
Q99497	Parkinson disease protein 7 OS=Homo sapiens OX=9606 GN=PARK7 PE=1 SV=2	19.9	4	3	24	34588.7	5209.15	131355	86289.4	6.63999	1.52226	4.08112	2.55887
P48745	CCN family member 3 OS=Homo sapiens OX=9606 GN=CCN3 PE=1 SV=1	39.1	5	3	11	63982.7	10073.1	146392	89905.3	6.35185	1.62829	3.99007	2.36178
P14868	Aspartate--tRNA ligase, cytoplasmic OS=Homo sapiens OX=9606 GN=DARS1 PE=1 SV=2	57.1	45	19	48	1.99732e+06	717925	3.26414e+06	667760	2.78207	4.88819	3.83513	1.05306
Q13155	Aminoacyl tRNA synthase complex-interacting multifunctional protein 2 OS=Homo sapiens OX=9606 GN=AIMP2 PE=1 SV=2	35.3	11	7	35	218835	97048.5	720035	142630	2.2549	5.04828	3.65159	1.39669
P61513	60S ribosomal protein L37a OS=Homo sapiens OX=9606 GN=RPL37A PE=1 SV=2	10.3	6	3	38	102896	20007	206986	97608.7	5.14301	2.12057	3.63179	1.51122
P25787	Proteasome subunit alpha type-2 OS=Homo sapiens OX=9606 GN=PSMA2 PE=1 SV=2	25.9	3	2	15	55280.6	17196.4	134357	33788.2	3.21467	3.97644	3.59555	0.380885
O43324	Eukaryotic translation elongation factor 1 epsilon-1 OS=Homo sapiens OX=9606 GN=EEF1E1 PE=1 SV=1	19.8	13	5	28	1.8471e+06	567331	2.35366e+06	654703	3.25577	3.595	3.42539	0.169616
Q13765	Nascent polypeptide-associated complex subunit alpha OS=Homo sapiens OX=9606 GN=NACA PE=1 SV=1	23.4	4	2	13	61175.9	36653.8	418137	80826.8	1.66902	5.17325	3.42113	1.75212
P41252	Isoleucine--tRNA ligase, cytoplasmic OS=Homo sapiens OX=9606 GN=IARS1 PE=1 SV=2	144.4	27	19	18	1.75849e+06	668003	2.85703e+06	746857	2.63246	3.82541	3.22893	0.596473
Q8WUH6	Transmembrane protein 263 OS=Homo sapiens OX=9606 GN=TMEM263 PE=1 SV=1	11.7	28	7	84	6.00119e+06	1.32955e+06	4.73215e+06	2.6361e+06	4.5137	1.79513	3.15441	1.35928
P07814	Bifunctional glutamate/proline--tRNA ligase OS=Homo sapiens OX=9606 GN=EPRS1 PE=1 SV=5	170.5	62	30	27	4.02121e+06	1.22594e+06	5.483e+06	1.81345e+06	3.2801	3.02351	3.1518	0.128295
P62888	60S ribosomal protein L30 OS=Homo sapiens OX=9606 GN=RPL30 PE=1 SV=2	12.8	11	5	51	381654	155429	1.10565e+06	290949	2.45549	3.80015	3.12782	0.67233
Q9UHX1	Poly(U)-binding-splicing factor PUF60 OS=Homo sapiens OX=9606 GN=PUF60 PE=1 SV=1	59.8	4	3	11	87001.8	124147	229720	41457.6	0.700794	5.54109	3.12094	2.42015
Q9H0U4	Ras-related protein Rab-1B OS=Homo sapiens OX=9606 GN=RAB1B PE=1 SV=1	22.2	24	2	43	202577	98804	456832	114073	2.05029	4.00472	3.02751	0.977211
P47897	Glutamine--tRNA ligase OS=Homo sapiens OX=9606 GN=QARS1 PE=1 SV=1	87.7	26	12	19	994155	388115	1.47998e+06	448700	2.56149	3.29837	2.92993	0.36844
Q8TAQ2	SWI/SNF complex subunit SMARCC2 OS=Homo sapiens OX=9606 GN=SMARCC2 PE=1 SV=1	132.8	5	1	3	24244.9	6147.8	42064.4	24101	3.94368	1.74534	2.84451	1.09917
P56192	Methionine--tRNA ligase, cytoplasmic OS=Homo sapiens OX=9606 GN=MARS1 PE=1 SV=2	101.1	20	10	17	426054	209308	989232	278671	2.03553	3.54982	2.79268	0.757146
Q96IX5	ATP synthase membrane subunit K, mitochondrial OS=Homo sapiens OX=9606 GN=ATP5MK PE=1 SV=1	6.5	4	3	47	53296	15304.7	419107	201989	3.48232	2.0749	2.77861	0.70371
P54136	Arginine--tRNA ligase, cytoplasmic OS=Homo sapiens OX=9606 GN=RARS1 PE=1 SV=2	75.3	23	12	22	857912	356885	1.2611e+06	401478	2.40389	3.14115	2.77252	0.368633
Q86VP6	Cullin-associated NEDD8-dissociated protein 1 OS=Homo sapiens OX=9606 GN=CAND1 PE=1 SV=2	136.3	3	2	2	47822.9	12584.8	68246.7	46033.8	3.80006	1.48253	2.6413	1.15876
Q92621	Nuclear pore complex protein Nup205 OS=Homo sapiens OX=9606 GN=NUP205 PE=1 SV=3	227.8	2	2	1	45236.8	23299.1	41199.4	12337.3	1.94157	3.33942	2.6405	0.698926
O43809	Cleavage and polyadenylation specificity factor subunit 5 OS=Homo sapiens OX=9606 GN=NUDT21 PE=1 SV=1	26.2	2	2	12	17307.2	16089.8	104318	25220.5	1.07567	4.13622	2.60595	1.53028
Q9UNM6	26S proteasome non-ATPase regulatory subunit 13 OS=Homo sapiens OX=9606 GN=PSMD13 PE=1 SV=2	42.9	3	3	8	51264.4	15660.8	84195.8	44509.9	3.27341	1.89162	2.58252	0.690898
P62910	60S ribosomal protein L32 OS=Homo sapiens OX=9606 GN=RPL32 PE=1 SV=2	15.9	5	3	27	162795	63281.1	324184	128777	2.57258	2.51741	2.54499	0.0275845
Q8IVI9	Nostrin OS=Homo sapiens OX=9606 GN=NOSTRIN PE=1 SV=2	57.6	3	2	7	72872.6	42647	58710.6	17409.6	1.70874	3.37231	2.54053	0.831787
Q9UNL2	Translocon-associated protein subunit gamma OS=Homo sapiens OX=9606 GN=SSR3 PE=1 SV=1	21.1	4	2	12	34409.2	13624.2	141932	58680.4	2.52559	2.41872	2.47216	0.0534365
Q13011	Delta(3,5)-Delta(2,4)-dienoyl-CoA isomerase, mitochondrial OS=Homo sapiens OX=9606 GN=ECH1 PE=1 SV=2	35.8	55	10	30	8.42594e+06	3.94108e+06	1.47366e+07	5.26656e+06	2.13798	2.79814	2.46806	0.33008
Q9H4I3	TraB domain-containing protein OS=Homo sapiens OX=9606 GN=TRABD PE=1 SV=1	42.3	4	2	8	50075.7	16787.1	70989.7	36574.9	2.98298	1.94094	2.46196	0.52102
Q12904	Aminoacyl tRNA synthase complex-interacting multifunctional protein 1 OS=Homo sapiens OX=9606 GN=AIMP1 PE=1 SV=2	34.3	11	5	21	161957	83670	312653	106433	1.93567	2.93756	2.43661	0.500946
Q15393	Splicing factor 3B subunit 3 OS=Homo sapiens OX=9606 GN=SF3B3 PE=1 SV=4	135.5	6	4	5	31593.5	18757.5	111563	35435.9	1.68431	3.14831	2.41631	0.732001
Q9BUQ8	Probable ATP-dependent RNA helicase DDX23 OS=Homo sapiens OX=9606 GN=DDX23 PE=1 SV=3	95.5	3	2	3	28404.1	31049.1	60882.1	15719.4	0.914812	3.87305	2.39393	1.47912
O60488	Long-chain-fatty-acid--CoA ligase 4 OS=Homo sapiens OX=9606 GN=ACSL4 PE=1 SV=2	79.1	5	2	8	53519.9	15725.1	77284.1	58085.5	3.40348	1.33052	2.367	1.03648
P60468	Protein transport protein Sec61 subunit beta OS=Homo sapiens OX=9606 GN=SEC61B PE=1 SV=2	10	3	2	27	64239.2	19319.6	208049	154327	3.32509	1.3481	2.33659	0.988492
P14866	Heterogeneous nuclear ribonucleoprotein L OS=Homo sapiens OX=9606 GN=HNRNPL PE=1 SV=2	64.1	8	4	7	570316	225950	694677	328428	2.52408	2.11516	2.31962	0.204458
P51553	Isocitrate dehydrogenase [NAD] subunit gamma, mitochondrial OS=Homo sapiens OX=9606 GN=IDH3G PE=1 SV=1	42.8	2	2	9	6398.6	5311.61	68456.5	20342.7	1.20465	3.36517	2.28491	1.08026
P62136	Serine/threonine-protein phosphatase PP1-alpha catalytic subunit OS=Homo sapiens OX=9606 GN=PPP1CA PE=1 SV=1	37.5	5	2	15	62157	52369.1	195326	58167.2	1.1869	3.35802	2.27246	1.08556
P35221	Catenin alpha-1 OS=Homo sapiens OX=9606 GN=CTNNA1 PE=1 SV=1	100	3	3	4	79040.3	28772.2	87121.9	49019	2.74711	1.77731	2.26221	0.484898
Q92526	T-complex protein 1 subunit zeta-2 OS=Homo sapiens OX=9606 GN=CCT6B PE=1 SV=5	57.8	2	1	4	22697.5	22844.8	86964.4	25014.7	0.993555	3.47654	2.23505	1.24149
P13929	Beta-enolase OS=Homo sapiens OX=9606 GN=ENO3 PE=1 SV=5	47	11	1	13	395732	136574	939281	607322	2.89757	1.54659	2.22208	0.67549
Q1KMD3	Heterogeneous nuclear ribonucleoprotein U-like protein 2 OS=Homo sapiens OX=9606 GN=HNRNPUL2 PE=1 SV=1	85.1	3	2	3	29369.1	10334.8	63254.8	39920.4	2.84177	1.58452	2.21315	0.628622
Q9UL46	Proteasome activator complex subunit 2 OS=Homo sapiens OX=9606 GN=PSME2 PE=1 SV=4	27.4	2	2	11	22252.2	8243.44	58360	33924.2	2.69938	1.72031	2.20984	0.489536
O00425	Insulin-like growth factor 2 mRNA-binding protein 3 OS=Homo sapiens OX=9606 GN=IGF2BP3 PE=1 SV=2	63.7	5	4	10	151691	63705.5	211902	105455	2.38113	2.0094	2.19526	0.185865
Q92973	Transportin-1 OS=Homo sapiens OX=9606 GN=TNPO1 PE=1 SV=2	102.3	3	2	3	14884.2	11152.3	46908.5	15371.7	1.33464	3.05161	2.19313	0.858488
P46778	60S ribosomal protein L21 OS=Homo sapiens OX=9606 GN=RPL21 PE=1 SV=2	18.6	3	2	16	22702.2	19503.2	147967	46363.9	1.16402	3.19143	2.17773	1.0137
P61026	Ras-related protein Rab-10 OS=Homo sapiens OX=9606 GN=RAB10 PE=1 SV=1	22.5	6	1	17	39172.3	15690.6	50026.3	27264.2	2.49654	1.83487	2.16571	0.330838
Q9NSE4	Isoleucine--tRNA ligase, mitochondrial OS=Homo sapiens OX=9606 GN=IARS2 PE=1 SV=2	113.7	3	2	2	29738.5	9101.53	39916.7	39321.5	3.26742	1.01514	2.14128	1.12614
P16152	Carbonyl reductase [NADPH] 1 OS=Homo sapiens OX=9606 GN=CBR1 PE=1 SV=3	30.4	5	3	17	71064.2	29279.2	222508	121524	2.42713	1.83098	2.12905	0.298072
Q07666	KH domain-containing, RNA-binding, signal transduction-associated protein 1 OS=Homo sapiens OX=9606 GN=KHDRBS1 PE=1 SV=1	48.2	4	2	12	104184	44132.8	147429	77870.8	2.3607	1.89325	2.12698	0.233724
P49458	Signal recognition particle 9 kDa protein OS=Homo sapiens OX=9606 GN=SRP9 PE=1 SV=2	10.1	3	2	27	21318.5	13234.3	137801	52592.9	1.61085	2.62014	2.11549	0.504644
Q07021	Complement component 1 Q subcomponent-binding protein, mitochondrial OS=Homo sapiens OX=9606 GN=C1QBP PE=1 SV=1	31.3	3	3	15	67800	33017.6	189602	88029.2	2.05345	2.15385	2.10365	0.0501997
P04179	Superoxide dismutase [Mn], mitochondrial OS=Homo sapiens OX=9606 GN=SOD2 PE=1 SV=3	24.7	4	2	9	126891	44634.3	289262	212709	2.84291	1.3599	2.1014	0.741504
P22033	Methylmalonyl-CoA mutase, mitochondrial OS=Homo sapiens OX=9606 GN=MMUT PE=1 SV=4	83.1	3	3	5	42990.4	22161.4	90752.5	40337.8	1.93988	2.24982	2.09485	0.154969
Q09666	Neuroblast differentiation-associated protein AHNAK OS=Homo sapiens OX=9606 GN=AHNAK PE=1 SV=2	628.7	29	17	11	778283	354641	646522	327598	2.19457	1.97352	2.08404	0.110522
Q9C0B5	Palmitoyltransferase ZDHHC5 OS=Homo sapiens OX=9606 GN=ZDHHC5 PE=1 SV=2	77.5	2	2	5	713840	228242	303185	293949	3.12755	1.03142	2.07948	1.04807
Q969X5	Endoplasmic reticulum-Golgi intermediate compartment protein 1 OS=Homo sapiens OX=9606 GN=ERGIC1 PE=1 SV=1	32.6	4	4	14	71696.7	25189.5	239480	182675	2.84629	1.31096	2.07863	0.767669
P07305	Histone H1.0 OS=Homo sapiens OX=9606 GN=H1-0 PE=1 SV=3	20.9	4	2	12	37688.2	18202.2	26138.3	12618.1	2.07053	2.07149	2.07101	0.000481091
O60506	Heterogeneous nuclear ribonucleoprotein Q OS=Homo sapiens OX=9606 GN=SYNCRIP PE=1 SV=2	69.6	10	1	5	29611.5	32115.7	110895	34492.4	0.922028	3.21504	2.06853	1.14651
P63010	AP-2 complex subunit beta OS=Homo sapiens OX=9606 GN=AP2B1 PE=1 SV=1	104.5	15	3	12	433208	181251	639287	366644	2.3901	1.74362	2.06686	0.323241
Q96CN4	EVI5-like protein OS=Homo sapiens OX=9606 GN=EVI5L PE=1 SV=1	91.3	6	5	8	896794	394444	501261	270406	2.27356	1.85373	2.06365	0.209916
P13987	CD59 glycoprotein OS=Homo sapiens OX=9606 GN=CD59 PE=1 SV=1	14.2	4	2	17	368133	143142	769991	496894	2.57181	1.54961	2.06071	0.511102
O15143	Actin-related protein 2/3 complex subunit 1B OS=Homo sapiens OX=9606 GN=ARPC1B PE=1 SV=3	40.9	13	5	16	551889	192832	368975	294006	2.86202	1.25499	2.05851	0.803513
O75643	U5 small nuclear ribonucleoprotein 200 kDa helicase OS=Homo sapiens OX=9606 GN=SNRNP200 PE=1 SV=2	244.4	6	5	3	93821.9	34816.7	84167.7	60270.6	2.69474	1.3965	2.04562	0.649121
Q15046	Lysine--tRNA ligase OS=Homo sapiens OX=9606 GN=KARS1 PE=1 SV=3	68	17	8	16	555133	266097	781025	391842	2.08621	1.99322	2.03971	0.0464958
Q9Y277	Voltage-dependent anion-selective channel protein 3 OS=Homo sapiens OX=9606 GN=VDAC3 PE=1 SV=1	30.6	6	4	20	215677	95601.1	460416	258232	2.25601	1.78295	2.01948	0.236529
P63220	40S ribosomal protein S21 OS=Homo sapiens OX=9606 GN=RPS21 PE=1 SV=1	9.1	3	2	34	8161.69	3587.22	160378	91128.9	2.27521	1.7599	2.01756	0.257655
P35268	60S ribosomal protein L22 OS=Homo sapiens OX=9606 GN=RPL22 PE=1 SV=2	14.8	7	2	19	684939	291146	1.08639e+06	648885	2.35256	1.67425	2.0134	0.339157
O75223	Gamma-glutamylcyclotransferase OS=Homo sapiens OX=9606 GN=GGCT PE=1 SV=1	21	3	2	13	80438.5	23317	33051.6	58428.7	3.44978	0.565674	2.00773	1.44205
O14684	Prostaglandin E synthase OS=Homo sapiens OX=9606 GN=PTGES PE=1 SV=2	17.1	5	3	23	138589	49531.6	272226	224693	2.798	1.21155	2.00477	0.793224
P38159	RNA-binding motif protein, X chromosome OS=Homo sapiens OX=9606 GN=RBMX PE=1 SV=3	42.3	10	5	14	426117	226143	458269	216360	1.88428	2.11809	2.00119	0.116901
P57740	Nuclear pore complex protein Nup107 OS=Homo sapiens OX=9606 GN=NUP107 PE=1 SV=1	106.3	2	2	3	21590.9	9829.83	31348.3	17831.6	2.19647	1.75803	1.97725	0.219222
Q9NWU5	39S ribosomal protein L22, mitochondrial OS=Homo sapiens OX=9606 GN=MRPL22 PE=1 SV=1	23.6	6	3	18	72265.6	37264.4	128661	64141	1.93926	2.00591	1.97259	0.0333224
Q96AG4	Leucine-rich repeat-containing protein 59 OS=Homo sapiens OX=9606 GN=LRRC59 PE=1 SV=1	34.9	11	3	15	201885	109615	774041	369219	1.84177	2.09643	1.9691	0.127331
P99999	Cytochrome c OS=Homo sapiens OX=9606 GN=CYCS PE=1 SV=2	11.7	10	4	32	253874	115291	927263	534361	2.20202	1.73527	1.96865	0.233373
P61604	10 kDa heat shock protein, mitochondrial OS=Homo sapiens OX=9606 GN=HSPE1 PE=1 SV=2	10.9	19	5	48	1.89361e+06	717034	5.46226e+06	4.21346e+06	2.64089	1.29638	1.96864	0.672254
P00966	Argininosuccinate synthase OS=Homo sapiens OX=9606 GN=ASS1 PE=1 SV=2	46.5	2	2	7	21686.5	31281.3	108343	33487.1	0.693273	3.23535	1.96431	1.27104
P11940	Polyadenylate-binding protein 1 OS=Homo sapiens OX=9606 GN=PABPC1 PE=1 SV=2	70.6	19	7	20	605245	441279	1.49539e+06	585305	1.37157	2.55488	1.96323	0.591657
P24534	Elongation factor 1-beta OS=Homo sapiens OX=9606 GN=EEF1B2 PE=1 SV=3	24.7	13	4	20	667728	297612	1.03911e+06	617591	2.24362	1.68253	1.96307	0.280548
Q9Y394	Dehydrogenase/reductase SDR family member 7 OS=Homo sapiens OX=9606 GN=DHRS7 PE=1 SV=1	38.3	2	2	10	6652.82	4887.78	36622.3	14371.6	1.36111	2.54825	1.95468	0.593567
O00429	Dynamin-1-like protein OS=Homo sapiens OX=9606 GN=DNM1L PE=1 SV=2	81.8	2	2	3	14221.6	6606.62	37721.7	21486	2.15263	1.75564	1.95413	0.198493
O95881	Thioredoxin domain-containing protein 12 OS=Homo sapiens OX=9606 GN=TXNDC12 PE=1 SV=1	19.2	6	3	22	267691	175927	465129	195082	1.52161	2.38427	1.95294	0.431334
O94979	Protein transport protein Sec31A OS=Homo sapiens OX=9606 GN=SEC31A PE=1 SV=3	132.9	2	2	2	33297.5	14788.1	51656.2	31241	2.25164	1.65347	1.95256	0.299084
O00515	Ladinin-1 OS=Homo sapiens OX=9606 GN=LAD1 PE=1 SV=2	57.1	12	6	15	133154	85681.5	165395	70690.1	1.55405	2.33972	1.94689	0.392834
P60981	Destrin OS=Homo sapiens OX=9606 GN=DSTN PE=1 SV=3	18.5	3	2	15	81506.1	40937.5	191043	101193	1.99099	1.8879	1.93945	0.0515439
Q9P035	Very-long-chain (3R)-3-hydroxyacyl-CoA dehydratase 3 OS=Homo sapiens OX=9606 GN=HACD3 PE=1 SV=2	43.1	4	2	10	27277	24762.7	111945	40421.5	1.10154	2.76944	1.93549	0.833952
O75352	Mannose-P-dolichol utilization defect 1 protein OS=Homo sapiens OX=9606 GN=MPDU1 PE=1 SV=2	26.6	5	3	14	174495	81667	400697	234971	2.13667	1.7053	1.92098	0.215683
P62249	40S ribosomal protein S16 OS=Homo sapiens OX=9606 GN=RPS16 PE=1 SV=2	16.4	14	5	34	565821	333986	1.08475e+06	508555	1.69415	2.13301	1.91358	0.219434
P62829	60S ribosomal protein L23 OS=Homo sapiens OX=9606 GN=RPL23 PE=1 SV=1	14.9	11	4	38	609597	310335	944804	513934	1.96432	1.83838	1.90135	0.0629709
P09110	3-ketoacyl-CoA thiolase, peroxisomal OS=Homo sapiens OX=9606 GN=ACAA1 PE=1 SV=2	44.3	3	2	8	26129.5	11405.1	77181.5	51168.8	2.29104	1.50837	1.89971	0.391334
Q9Y281	Cofilin-2 OS=Homo sapiens OX=9606 GN=CFL2 PE=1 SV=1	18.7	9	2	27	100292	45247.8	79276.5	50241	2.21652	1.57792	1.89722	0.319295
P18669	Phosphoglycerate mutase 1 OS=Homo sapiens OX=9606 GN=PGAM1 PE=1 SV=2	28.8	6	4	22	79566.2	39673	313041	175202	2.00555	1.78674	1.89615	0.109404
P17987	T-complex protein 1 subunit alpha OS=Homo sapiens OX=9606 GN=TCP1 PE=1 SV=1	60.3	7	3	9	91969.5	50769.9	137892	69943.6	1.8115	1.97148	1.89149	0.0799886
Q96HE7	ERO1-like protein alpha OS=Homo sapiens OX=9606 GN=ERO1A PE=1 SV=2	54.4	10	5	15	92064.6	40464	281520	188644	2.27522	1.49234	1.88378	0.391443
Q9BYD6	39S ribosomal protein L1, mitochondrial OS=Homo sapiens OX=9606 GN=MRPL1 PE=1 SV=2	36.9	6	3	12	63804.9	34384.2	85077.1	44637.7	1.85565	1.90595	1.8808	0.0251507
P08574	Cytochrome c1, heme protein, mitochondrial OS=Homo sapiens OX=9606 GN=CYC1 PE=1 SV=3	35.4	3	3	11	117457	53019.1	325397	212736	2.21538	1.52958	1.87248	0.342898
Q6P587	Acylpyruvase FAHD1, mitochondrial OS=Homo sapiens OX=9606 GN=FAHD1 PE=1 SV=2	24.8	6	3	17	48885.4	27152.4	181606	93669.1	1.80041	1.9388	1.86961	0.0691976
Q03001	Dystonin OS=Homo sapiens OX=9606 GN=DST PE=1 SV=4	860.1	4	3	1	456618	213819	1.59254e+06	1.0074e+06	2.13553	1.58084	1.85818	0.277345
Q92900	Regulator of nonsense transcripts 1 OS=Homo sapiens OX=9606 GN=UPF1 PE=1 SV=2	124.3	2	2	2	37522.5	21229.6	63270.8	32630	1.76746	1.93904	1.85325	0.0857915
O75348	V-type proton ATPase subunit G 1 OS=Homo sapiens OX=9606 GN=ATP6V1G1 PE=1 SV=3	13.7	4	2	23	54305.3	29527.6	81731.7	44068.2	1.83913	1.85466	1.8469	0.00776421
P62753	40S ribosomal protein S6 OS=Homo sapiens OX=9606 GN=RPS6 PE=1 SV=1	28.7	7	5	20	622782	377661	968404	474066	1.64905	2.04276	1.84591	0.196854
P16402	Histone H1.3 OS=Homo sapiens OX=9606 GN=H1-3 PE=1 SV=2	22.3	16	1	25	1.57251e+06	802818	1.67903e+06	970676	1.95874	1.72975	1.84424	0.114495
O00560	Syntenin-1 OS=Homo sapiens OX=9606 GN=SDCBP PE=1 SV=1	32.4	4	2	16	66750.9	48060.8	125632	54635.4	1.38888	2.29947	1.84418	0.455293
Q9BWM7	Sideroflexin-3 OS=Homo sapiens OX=9606 GN=SFXN3 PE=1 SV=3	35.5	6	2	9	49213	62827.4	276845	95420.6	0.783304	2.90132	1.84231	1.05901
P13861	cAMP-dependent protein kinase type II-alpha regulatory subunit OS=Homo sapiens OX=9606 GN=PRKAR2A PE=1 SV=2	45.5	4	2	8	64402.5	39563.3	116276	56539.3	1.62784	2.05655	1.84219	0.214358
P54886	Delta-1-pyrroline-5-carboxylate synthase OS=Homo sapiens OX=9606 GN=ALDH18A1 PE=1 SV=2	87.2	3	2	4	66225.5	24114.5	40921.2	44058.9	2.74629	0.928783	1.83754	0.908756
Q9BYD2	39S ribosomal protein L9, mitochondrial OS=Homo sapiens OX=9606 GN=MRPL9 PE=1 SV=2	30.2	2	2	7	90962.8	49459	143897	78538.1	1.83916	1.83219	1.83567	0.00348323
Q96QK1	Vacuolar protein sorting-associated protein 35 OS=Homo sapiens OX=9606 GN=VPS35 PE=1 SV=2	91.6	6	2	4	8097.45	19287.5	53167.7	16376.5	0.41983	3.24658	1.83321	1.41338
P60900	Proteasome subunit alpha type-6 OS=Homo sapiens OX=9606 GN=PSMA6 PE=1 SV=1	27.4	8	3	13	228090	115774	354712	209116	1.97012	1.69625	1.83319	0.136938
P51610	Host cell factor 1 OS=Homo sapiens OX=9606 GN=HCFC1 PE=1 SV=2	208.6	4	3	3	43722.1	32767.1	74213.8	32044.7	1.33433	2.31595	1.82514	0.49081
P30050	60S ribosomal protein L12 OS=Homo sapiens OX=9606 GN=RPL12 PE=1 SV=1	17.8	17	5	39	1.57691e+06	806939	2.44355e+06	1.44349e+06	1.95418	1.69281	1.8235	0.130686
P39687	Acidic leucine-rich nuclear phosphoprotein 32 family member A OS=Homo sapiens OX=9606 GN=ANP32A PE=1 SV=1	28.6	6	2	8	135374	57166.5	262162	209929	2.36807	1.24881	1.80844	0.559626
Q9NP81	Serine--tRNA ligase, mitochondrial OS=Homo sapiens OX=9606 GN=SARS2 PE=1 SV=1	58.2	33	17	44	6.21312e+06	4.03206e+06	7.33654e+06	3.53854e+06	1.54093	2.07332	1.80713	0.266198
P47914	60S ribosomal protein L29 OS=Homo sapiens OX=9606 GN=RPL29 PE=1 SV=2	17.7	4	2	14	708130	380318	710608	406437	1.86194	1.74839	1.80517	0.0567788
P61353	60S ribosomal protein L27 OS=Homo sapiens OX=9606 GN=RPL27 PE=1 SV=2	15.8	9	3	18	999239	593593	1.33151e+06	691308	1.68337	1.92607	1.80472	0.12135
P49368	T-complex protein 1 subunit gamma OS=Homo sapiens OX=9606 GN=CCT3 PE=1 SV=4	60.5	10	5	10	407423	191043	357732	244447	2.13262	1.46344	1.79803	0.334593
Q12905	Interleukin enhancer-binding factor 2 OS=Homo sapiens OX=9606 GN=ILF2 PE=1 SV=2	43	15	5	17	338138	310246	602255	240622	1.0899	2.50291	1.79641	0.706505
P36542	ATP synthase subunit gamma, mitochondrial OS=Homo sapiens OX=9606 GN=ATP5F1C PE=1 SV=1	33	21	9	33	1.9708e+06	1.21014e+06	3.62507e+06	1.84682e+06	1.62858	1.96288	1.79573	0.167149
Q9P2J5	Leucine--tRNA ligase, cytoplasmic OS=Homo sapiens OX=9606 GN=LARS1 PE=1 SV=2	134.4	11	6	6	183893	104524	264563	144438	1.75934	1.83167	1.79551	0.0361666
Q9Y6N5	Sulfide:quinone oxidoreductase, mitochondrial OS=Homo sapiens OX=9606 GN=SQOR PE=1 SV=1	49.9	7	3	9	119951	53521.6	146582	109126	2.24117	1.34323	1.7922	0.448967
O43242	26S proteasome non-ATPase regulatory subunit 3 OS=Homo sapiens OX=9606 GN=PSMD3 PE=1 SV=2	60.9	7	3	7	57731.2	44920.5	98099.5	42679.7	1.28519	2.29851	1.79185	0.50666
P46777	60S ribosomal protein L5 OS=Homo sapiens OX=9606 GN=RPL5 PE=1 SV=3	34.3	9	3	14	121062	72644.2	306709	160560	1.66651	1.91025	1.78838	0.121869
P39023	60S ribosomal protein L3 OS=Homo sapiens OX=9606 GN=RPL3 PE=1 SV=2	46.1	14	9	25	623687	413308	1.15739e+06	563480	1.50901	2.05401	1.78151	0.272499
A1L0T0	2-hydroxyacyl-CoA lyase 2 OS=Homo sapiens OX=9606 GN=ILVBL PE=1 SV=2	67.8	4	3	8	48207.8	27247.2	95480.9	53234.1	1.76927	1.7936	1.78144	0.0121657
Q15019	Septin-2 OS=Homo sapiens OX=9606 GN=SEPTIN2 PE=1 SV=1	41.5	3	3	11	94281.3	49593.5	135908	81882.4	1.90108	1.65979	1.78044	0.120644
Q02878	60S ribosomal protein L6 OS=Homo sapiens OX=9606 GN=RPL6 PE=1 SV=3	32.7	19	7	28	1.73975e+06	1.27014e+06	3.04186e+06	1.39455e+06	1.36973	2.18125	1.77549	0.405758
P05141	ADP/ATP translocase 2 OS=Homo sapiens OX=9606 GN=SLC25A5 PE=1 SV=7	32.8	39	4	30	6.60785e+06	3.77106e+06	1.07055e+07	5.96024e+06	1.75225	1.79615	1.7742	0.0219497
Q15517	Corneodesmosin OS=Homo sapiens OX=9606 GN=CDSN PE=1 SV=3	51.5	6	2	5	166032	64823.1	76894.1	78208.2	2.56131	0.983197	1.77225	0.789056
O95782	AP-2 complex subunit alpha-1 OS=Homo sapiens OX=9606 GN=AP2A1 PE=1 SV=3	107.5	9	6	6	226558	130911	398696	220052	1.73063	1.81183	1.77123	0.0406002
Q5D862	Filaggrin-2 OS=Homo sapiens OX=9606 GN=FLG2 PE=1 SV=1	247.9	12	4	2	448649	231092	364028	227896	1.94143	1.59734	1.76938	0.172045
Q07020	60S ribosomal protein L18 OS=Homo sapiens OX=9606 GN=RPL18 PE=1 SV=2	21.6	18	4	26	1314146	813292	1.98358e+06	1.03326e+06	1.61584	1.91974	1.76779	0.151951
Q02543	60S ribosomal protein L18a OS=Homo sapiens OX=9606 GN=RPL18A PE=1 SV=2	20.7	14	5	30	633830	371069	1.00232e+06	549256	1.70812	1.82488	1.7665	0.058379
Q96A26	Protein FAM162A OS=Homo sapiens OX=9606 GN=FAM162A PE=1 SV=2	17.3	3	2	18	34968.4	19337.4	122407	71059.5	1.80833	1.7226	1.76547	0.0428655
Q13310	Polyadenylate-binding protein 4 OS=Homo sapiens OX=9606 GN=PABPC4 PE=1 SV=1	70.7	10	2	10	101258	61805.9	183398	96999.9	1.63833	1.8907	1.76451	0.126185
Q9P2M7	Cingulin OS=Homo sapiens OX=9606 GN=CGN PE=1 SV=3	137	40	21	21	1.66165e+06	879117	1.22905e+06	750497	1.89013	1.63765	1.76389	0.12624
P62906	60S ribosomal protein L10a OS=Homo sapiens OX=9606 GN=RPL10A PE=1 SV=2	24.8	11	6	24	1.5005e+06	827266	2.00538e+06	1.17708e+06	1.8138	1.70368	1.75874	0.0550588
Q14566	DNA replication licensing factor MCM6 OS=Homo sapiens OX=9606 GN=MCM6 PE=1 SV=1	92.8	4	3	5	28201	14374.1	64222.5	41511.4	1.96193	1.5471	1.75452	0.207415
O43143	ATP-dependent RNA helicase DHX15 OS=Homo sapiens OX=9606 GN=DHX15 PE=1 SV=2	90.9	13	4	6	258029	178892	353056	171548	1.44237	2.05806	1.75021	0.307841
P22695	Cytochrome b-c1 complex subunit 2, mitochondrial OS=Homo sapiens OX=9606 GN=UQCRC2 PE=1 SV=3	48.4	45	11	36	1.76133e+06	985953	2.76834e+06	1.62159e+06	1.78643	1.70718	1.7468	0.0396262
O43684	Mitotic checkpoint protein BUB3 OS=Homo sapiens OX=9606 GN=BUB3 PE=1 SV=1	37.1	8	4	17	120809	68635.9	182730	105847	1.76015	1.72636	1.74325	0.016894
P62913	60S ribosomal protein L11 OS=Homo sapiens OX=9606 GN=RPL11 PE=1 SV=2	20.2	10	4	26	686866	358162	1.05318e+06	674326	1.91775	1.56183	1.73979	0.177962
Q86V48	Leucine zipper protein 1 OS=Homo sapiens OX=9606 GN=LUZP1 PE=1 SV=2	120.2	7	3	4	61464.6	33743.8	71703.7	43438.5	1.82151	1.6507	1.7361	0.0854074
Q16836	Hydroxyacyl-coenzyme A dehydrogenase, mitochondrial OS=Homo sapiens OX=9606 GN=HADH PE=1 SV=3	34.3	2	2	6	124135	69836.9	226099	133705	1.7775	1.69102	1.73426	0.0432378
P12236	ADP/ATP translocase 3 OS=Homo sapiens OX=9606 GN=SLC25A6 PE=1 SV=4	32.8	28	1	27	268918	185278	503317	250188	1.45143	2.01175	1.73159	0.280163
P08174	Complement decay-accelerating factor OS=Homo sapiens OX=9606 GN=CD55 PE=1 SV=4	41.4	15	7	20	897807	351576	619966	682509	2.55366	0.908363	1.73101	0.822651
P26599	Polypyrimidine tract-binding protein 1 OS=Homo sapiens OX=9606 GN=PTBP1 PE=1 SV=1	57.2	26	10	33	838748	582988	1592921	790684	1.43871	2.01461	1.72666	0.287953
Q9NR30	Nucleolar RNA helicase 2 OS=Homo sapiens OX=9606 GN=DDX21 PE=1 SV=5	87.3	10	2	6	119291	81816.2	147506	74088.4	1.45803	1.99094	1.72449	0.266456
P20674	Cytochrome c oxidase subunit 5A, mitochondrial OS=Homo sapiens OX=9606 GN=COX5A PE=1 SV=2	16.8	14	3	21	693114	402663	1.97338e+06	1.14235e+06	1.72133	1.72748	1.72441	0.00307813
P52815	39S ribosomal protein L12, mitochondrial OS=Homo sapiens OX=9606 GN=MRPL12 PE=1 SV=2	21.3	6	3	16	235673	115138	542185	386778	2.04687	1.4018	1.72434	0.322535
Q9Y6C9	Mitochondrial carrier homolog 2 OS=Homo sapiens OX=9606 GN=MTCH2 PE=1 SV=1	33.3	9	4	20	65270.4	54649	352185	156379	1.19436	2.25212	1.72324	0.528883
P28799	Progranulin OS=Homo sapiens OX=9606 GN=GRN PE=1 SV=2	63.5	42	14	27	3.12074e+06	1.94628e+06	5.92689e+06	3.2194e+06	1.60344	1.84099	1.72222	0.118775
P36871	Phosphoglucomutase-1 OS=Homo sapiens OX=9606 GN=PGM1 PE=1 SV=3	61.4	9	4	9	85466.1	47594.6	132100	80133.3	1.79571	1.64851	1.72211	0.0736026
P62241	40S ribosomal protein S8 OS=Homo sapiens OX=9606 GN=RPS8 PE=1 SV=2	24.2	15	5	26	803804	563702	1.27802e+06	633634	1.42594	2.01696	1.72145	0.295513
Q7L014	Probable ATP-dependent RNA helicase DDX46 OS=Homo sapiens OX=9606 GN=DDX46 PE=1 SV=2	117.3	2	2	2	49423.6	27720.7	75910.2	45743	1.78291	1.65949	1.7212	0.0617087
P05388	60S acidic ribosomal protein P0 OS=Homo sapiens OX=9606 GN=RPLP0 PE=1 SV=1	34.3	40	10	45	2.06009e+06	1.41209e+06	3.79768e+06	1.916e+06	1.4589	1.98209	1.7205	0.2616
Q8NFF5	FAD synthase OS=Homo sapiens OX=9606 GN=FLAD1 PE=1 SV=1	65.2	3	2	5	24419.5	17761.6	75690.7	36693.6	1.37485	2.06277	1.71881	0.343963
Q9NX40	OCIA domain-containing protein 1 OS=Homo sapiens OX=9606 GN=OCIAD1 PE=1 SV=1	27.6	3	2	12	41443.7	19857.3	84965	63032.2	2.08707	1.34796	1.71752	0.369556
P04062	Lysosomal acid glucosylceramidase OS=Homo sapiens OX=9606 GN=GBA PE=1 SV=3	59.7	3	2	4	54290.4	25926.6	106119	79268.8	2.09401	1.33873	1.71637	0.37764
P31949	Protein S100-A11 OS=Homo sapiens OX=9606 GN=S100A11 PE=1 SV=2	11.7	11	4	42	860871	429229	2.66843e+06	1.87551e+06	2.00562	1.42278	1.7142	0.291422
Q9UHD8	Septin-9 OS=Homo sapiens OX=9606 GN=SEPTIN9 PE=1 SV=2	65.4	12	5	10	297940	191422	555012	296763	1.55646	1.87022	1.71334	0.156881
Q9Y678	Coatomer subunit gamma-1 OS=Homo sapiens OX=9606 GN=COPG1 PE=1 SV=1	97.7	13	9	13	285611	169930	514132	296620	1.68076	1.7333	1.70703	0.0262719
O95571	Persulfide dioxygenase ETHE1, mitochondrial OS=Homo sapiens OX=9606 GN=ETHE1 PE=1 SV=2	27.9	4	2	12	43405.8	35217.2	126049	57802.9	1.23252	2.18068	1.7066	0.47408
Q00341	Vigilin OS=Homo sapiens OX=9606 GN=HDLBP PE=1 SV=2	141.4	6	4	5	61017.7	36521.9	113817	65757.9	1.67071	1.73085	1.70078	0.0300684
O15144	Actin-related protein 2/3 complex subunit 2 OS=Homo sapiens OX=9606 GN=ARPC2 PE=1 SV=1	34.3	6	3	10	399982	200948	351145	249598	1.99047	1.40684	1.69866	0.291814
Q7KZF4	Staphylococcal nuclease domain-containing protein 1 OS=Homo sapiens OX=9606 GN=SND1 PE=1 SV=1	101.9	26	12	19	418157	194304	740785	595613	2.15207	1.24373	1.6979	0.454169
O76094	Signal recognition particle subunit SRP72 OS=Homo sapiens OX=9606 GN=SRP72 PE=1 SV=3	74.6	4	2	4	41956	22624.4	55714	36259.4	1.85446	1.53654	1.6955	0.158961
Q9H936	Mitochondrial glutamate carrier 1 OS=Homo sapiens OX=9606 GN=SLC25A22 PE=1 SV=1	34.4	5	3	11	107294	56627	165360	110529	1.89475	1.49607	1.69541	0.199339
P33992	DNA replication licensing factor MCM5 OS=Homo sapiens OX=9606 GN=MCM5 PE=1 SV=5	82.2	3	3	5	27587.4	28079.3	105585	43892.6	0.982483	2.40553	1.69401	0.711526
Q9UBX3	Mitochondrial dicarboxylate carrier OS=Homo sapiens OX=9606 GN=SLC25A10 PE=1 SV=2	31.3	11	5	24	335757	240729	685758	344958	1.39475	1.98795	1.69135	0.296599
P00441	Superoxide dismutase [Cu-Zn] OS=Homo sapiens OX=9606 GN=SOD1 PE=1 SV=2	15.9	8	3	20	240142	118827	610297	448560	2.02094	1.36057	1.69075	0.330183
Q9BYD3	39S ribosomal protein L4, mitochondrial OS=Homo sapiens OX=9606 GN=MRPL4 PE=1 SV=1	34.9	5	2	11	23330.8	36945.5	62668.4	22795	0.631493	2.74922	1.69036	1.05886
Q96HS1	Serine/threonine-protein phosphatase PGAM5, mitochondrial OS=Homo sapiens OX=9606 GN=PGAM5 PE=1 SV=2	32	10	4	13	465151	277928	561371	329847	1.67364	1.70191	1.68778	0.0141352
P62280	40S ribosomal protein S11 OS=Homo sapiens OX=9606 GN=RPS11 PE=1 SV=3	18.4	19	8	45	1.12697e+06	639101	1.31882e+06	819616	1.76337	1.60907	1.68622	0.077149
P62750	60S ribosomal protein L23a OS=Homo sapiens OX=9606 GN=RPL23A PE=1 SV=1	17.7	8	3	21	663788	459093	741558	385572	1.44587	1.92327	1.68457	0.238698
Q07955	Serine/arginine-rich splicing factor 1 OS=Homo sapiens OX=9606 GN=SRSF1 PE=1 SV=2	27.7	12	5	21	184319	93679	405590	290439	1.96756	1.39647	1.68202	0.285544
P28331	NADH-ubiquinone oxidoreductase 75 kDa subunit, mitochondrial OS=Homo sapiens OX=9606 GN=NDUFS1 PE=1 SV=3	79.4	16	7	16	138980	116303	544901	251967	1.19498	2.16259	1.67879	0.483803
Q9Y2J2	Band 4.1-like protein 3 OS=Homo sapiens OX=9606 GN=EPB41L3 PE=1 SV=2	120.6	3	2	2	75958.1	49437.2	84654.4	46533.7	1.53646	1.81921	1.67783	0.141376
P62917	60S ribosomal protein L8 OS=Homo sapiens OX=9606 GN=RPL8 PE=1 SV=2	28	11	3	13	1.68988e+06	1.06339e+06	2086788	1.18429e+06	1.58915	1.76206	1.6756	0.0864535
P50914	60S ribosomal protein L14 OS=Homo sapiens OX=9606 GN=RPL14 PE=1 SV=4	23.4	16	3	16	792050	624604	1.54923e+06	744444	1.26808	2.08106	1.67457	0.406488
Q02978	Mitochondrial 2-oxoglutarate/malate carrier protein OS=Homo sapiens OX=9606 GN=SLC25A11 PE=1 SV=3	34	18	7	32	749842	461298	1.36812e+06	798281	1.6255	1.71384	1.66967	0.0441665
P15880	40S ribosomal protein S2 OS=Homo sapiens OX=9606 GN=RPS2 PE=1 SV=2	31.3	7	3	11	825445	465415	1.12467e+06	720650	1.77357	1.56063	1.6671	0.106468
O15027	Protein transport protein Sec16A OS=Homo sapiens OX=9606 GN=SEC16A PE=1 SV=4	251.7	3	3	2	39545.6	24698.5	46307.5	26745.8	1.60113	1.73139	1.66626	0.0651299
Q00839	Heterogeneous nuclear ribonucleoprotein U OS=Homo sapiens OX=9606 GN=HNRNPU PE=1 SV=6	90.5	21	9	12	1.83103e+06	1.10223e+06	2.2856e+06	1.36767e+06	1.6612	1.67116	1.66618	0.00498004
Q9Y6M9	NADH dehydrogenase [ubiquinone] 1 beta subcomplex subunit 9 OS=Homo sapiens OX=9606 GN=NDUFB9 PE=1 SV=3	21.8	5	2	20	57192.7	47291.8	228500	107647	1.20936	2.12267	1.66601	0.456657
Q15029	116 kDa U5 small nuclear ribonucleoprotein component OS=Homo sapiens OX=9606 GN=EFTUD2 PE=1 SV=1	109.4	9	4	6	103565	61711.1	134646	81519.8	1.67823	1.6517	1.66496	0.0132651
Q9HDC9	Adipocyte plasma membrane-associated protein OS=Homo sapiens OX=9606 GN=APMAP PE=1 SV=2	46.5	4	2	6	34468.5	13854	59984.3	71280	2.48798	0.841531	1.66476	0.823226
P46060	Ran GTPase-activating protein 1 OS=Homo sapiens OX=9606 GN=RANGAP1 PE=1 SV=1	63.5	6	4	9	48765.7	69489.4	198754	75731.4	0.701772	2.62445	1.66311	0.961341
Q15366	Poly(rC)-binding protein 2 OS=Homo sapiens OX=9606 GN=PCBP2 PE=1 SV=1	38.6	19	4	23	265742	162142	506995	302809	1.63895	1.67431	1.65663	0.0176785
P23528	Cofilin-1 OS=Homo sapiens OX=9606 GN=CFL1 PE=1 SV=3	18.5	15	5	46	1.10713e+06	578713	1.76169e+06	1.25997e+06	1.9131	1.39821	1.65565	0.257445
Q9UQ35	Serine/arginine repetitive matrix protein 2 OS=Homo sapiens OX=9606 GN=SRRM2 PE=1 SV=2	299.4	12	4	2	203584	117667	218258	138091	1.73016	1.58054	1.65535	0.0748107
P30040	Endoplasmic reticulum resident protein 29 OS=Homo sapiens OX=9606 GN=ERP29 PE=1 SV=4	29	22	7	37	583748	327551	1.79293e+06	1.17317e+06	1.78216	1.52828	1.65522	0.12694
Q96KR1	Zinc finger RNA-binding protein OS=Homo sapiens OX=9606 GN=ZFR PE=1 SV=2	116.9	5	2	3	21613.9	12577.8	23545.6	14820.3	1.71841	1.58874	1.65357	0.0648373
Q7Z2W4	Zinc finger CCCH-type antiviral protein 1 OS=Homo sapiens OX=9606 GN=ZC3HAV1 PE=1 SV=3	101.4	8	4	7	70115.7	44198.3	117419	68395.1	1.58639	1.71677	1.65158	0.0651913
P61978	Heterogeneous nuclear ribonucleoprotein K OS=Homo sapiens OX=9606 GN=HNRNPK PE=1 SV=1	50.9	60	17	44	2.64396e+06	1.91568e+06	5.3154e+06	2.76765e+06	1.38017	1.92055	1.65036	0.270191
P40926	Malate dehydrogenase, mitochondrial OS=Homo sapiens OX=9606 GN=MDH2 PE=1 SV=3	35.5	57	14	51	4.0978e+06	2.2181e+06	1.13979e+07	7.84833e+06	1.84744	1.45227	1.64985	0.197585
P18621	60S ribosomal protein L17 OS=Homo sapiens OX=9606 GN=RPL17 PE=1 SV=3	21.4	5	3	19	382288	226618	467264	290088	1.68692	1.61077	1.64884	0.0380792
O75964	ATP synthase subunit g, mitochondrial OS=Homo sapiens OX=9606 GN=ATP5MG PE=1 SV=3	11.4	12	3	38	341949	201741	1.0702e+06	669215	1.69499	1.59919	1.64709	0.0479003
P18085	ADP-ribosylation factor 4 OS=Homo sapiens OX=9606 GN=ARF4 PE=1 SV=3	20.5	13	2	29	901543	572376	1.62377e+06	946325	1.57509	1.71587	1.64548	0.0703903
P48047	ATP synthase subunit O, mitochondrial OS=Homo sapiens OX=9606 GN=ATP5PO PE=1 SV=1	23.3	25	8	46	1.6311e+06	896328	3.60208e+06	2.44934e+06	1.81976	1.47063	1.6452	0.174564
P22061	Protein-L-isoaspartate(D-aspartate) O-methyltransferase OS=Homo sapiens OX=9606 GN=PCMT1 PE=1 SV=4	24.6	8	5	35	329632	282012	616192	290610	1.16886	2.12034	1.6446	0.475741
O75083	WD repeat-containing protein 1 OS=Homo sapiens OX=9606 GN=WDR1 PE=1 SV=4	66.2	4	3	7	92337	54939.9	137519	85635.9	1.68069	1.60586	1.64328	0.0374155
P62937	Peptidyl-prolyl cis-trans isomerase A OS=Homo sapiens OX=9606 GN=PPIA PE=1 SV=2	18	48	10	67	2.53485e+06	2.04378e+06	7.13112e+06	3.48496e+06	1.24028	2.04625	1.64327	0.402988
Q96HY6	DDRGK domain-containing protein 1 OS=Homo sapiens OX=9606 GN=DDRGK1 PE=1 SV=2	35.6	3	2	10	25248.2	12532.8	42590.2	33616	2.01458	1.26696	1.64077	0.37381
P13073	Cytochrome c oxidase subunit 4 isoform 1, mitochondrial OS=Homo sapiens OX=9606 GN=COX4I1 PE=1 SV=1	19.6	9	4	24	585215	297193	1.50723e+06	1.15073e+06	1.96914	1.3098	1.63947	0.329671
O94905	Erlin-2 OS=Homo sapiens OX=9606 GN=ERLIN2 PE=1 SV=1	37.8	8	1	11	431224	269125	491885	293609	1.60232	1.6753	1.63881	0.0364943
P61019	Ras-related protein Rab-2A OS=Homo sapiens OX=9606 GN=RAB2A PE=1 SV=1	23.5	6	3	18	80742.6	56052.4	273507	149048	1.44049	1.83503	1.63776	0.197272
Q8WXF1	Paraspeckle component 1 OS=Homo sapiens OX=9606 GN=PSPC1 PE=1 SV=1	58.7	3	2	4	34400.7	22500.3	162898	93411.7	1.52889	1.74387	1.63638	0.107487
P20340	Ras-related protein Rab-6A OS=Homo sapiens OX=9606 GN=RAB6A PE=1 SV=3	23.6	10	5	34	293653	144572	534960	432428	2.0312	1.23711	1.63415	0.397044
P49207	60S ribosomal protein L34 OS=Homo sapiens OX=9606 GN=RPL34 PE=1 SV=3	13.3	9	3	22	520164	329956	705591	417516	1.57646	1.68997	1.63322	0.0567553
P05386	60S acidic ribosomal protein P1 OS=Homo sapiens OX=9606 GN=RPLP1 PE=1 SV=1	11.5	7	2	52	213428	219809	882067	384483	0.970974	2.29417	1.63257	0.661596
Q969H8	Myeloid-derived growth factor OS=Homo sapiens OX=9606 GN=MYDGF PE=1 SV=1	18.8	5	3	21	133953	94007.6	640608	348618	1.42491	1.83756	1.63124	0.206325
Q9H7Z7	Prostaglandin E synthase 2 OS=Homo sapiens OX=9606 GN=PTGES2 PE=1 SV=1	41.9	4	3	9	27065.6	15427.8	114099	75691.1	1.75433	1.50743	1.63088	0.123452
P32969	60S ribosomal protein L9 OS=Homo sapiens OX=9606 GN=RPL9 PE=1 SV=1	21.9	6	3	21	233158	163000	390087	213136	1.43041	1.83023	1.63032	0.199905
P43490	Nicotinamide phosphoribosyltransferase OS=Homo sapiens OX=9606 GN=NAMPT PE=1 SV=1	55.5	4	2	5	57843.2	40497.2	86532.1	47370	1.42833	1.82673	1.62753	0.1992
Q8IZP2	Putative protein FAM10A4 OS=Homo sapiens OX=9606 GN=ST13P4 PE=5 SV=1	27.4	7	3	15	142613	78947.8	272891	188390	1.80642	1.44854	1.62748	0.178941
P55809	Succinyl-CoA:3-ketoacid coenzyme A transferase 1, mitochondrial OS=Homo sapiens OX=9606 GN=OXCT1 PE=1 SV=1	56.1	17	6	19	127427	75909.9	437645	278058	1.67867	1.57393	1.6263	0.0523692
O95757	Heat shock 70 kDa protein 4L OS=Homo sapiens OX=9606 GN=HSPA4L PE=1 SV=3	94.5	21	8	15	463886	266380	669116	443272	1.74145	1.50949	1.62547	0.115977
P62826	GTP-binding nuclear protein Ran OS=Homo sapiens OX=9606 GN=RAN PE=1 SV=3	24.4	15	5	26	1.32415e+06	740156	1.94352e+06	1.33242e+06	1.78902	1.45864	1.62383	0.16519
Q13347	Eukaryotic translation initiation factor 3 subunit I OS=Homo sapiens OX=9606 GN=EIF3I PE=1 SV=1	36.5	6	2	6	95733.9	62891.4	155862	90381.7	1.52221	1.72449	1.62335	0.101139
O95373	Importin-7 OS=Homo sapiens OX=9606 GN=IPO7 PE=1 SV=1	119.4	2	2	2	32084.1	18034.1	54509.9	37163.8	1.77908	1.46674	1.62291	0.156168
O43837	Isocitrate dehydrogenase [NAD] subunit beta, mitochondrial OS=Homo sapiens OX=9606 GN=IDH3B PE=1 SV=2	42.2	11	4	11	167637	129360	422046	216490	1.2959	1.94949	1.62269	0.326798
O75947	ATP synthase subunit d, mitochondrial OS=Homo sapiens OX=9606 GN=ATP5PD PE=1 SV=3	18.5	10	4	18	445810	236864	1.22645e+06	901264	1.88213	1.36081	1.62147	0.26066
P23396	40S ribosomal protein S3 OS=Homo sapiens OX=9606 GN=RPS3 PE=1 SV=2	26.7	24	9	42	1.44733e+06	969269	2.08642e+06	1.19768e+06	1.49322	1.74205	1.61764	0.124417
P42704	Leucine-rich PPR motif-containing protein, mitochondrial OS=Homo sapiens OX=9606 GN=LRPPRC PE=1 SV=3	157.8	43	21	17	1.60654e+06	797102	3.04912e+06	2.50134e+06	2.01547	1.219	1.61723	0.398236
P25788	Proteasome subunit alpha type-3 OS=Homo sapiens OX=9606 GN=PSMA3 PE=1 SV=2	28.4	11	4	19	251813	145644	362038	240973	1.72897	1.5024	1.61568	0.113282
Q92552	28S ribosomal protein S27, mitochondrial OS=Homo sapiens OX=9606 GN=MRPS27 PE=1 SV=3	47.6	5	5	14	113362	77635.7	191642	108408	1.46018	1.76778	1.61398	0.153801
P30086	Phosphatidylethanolamine-binding protein 1 OS=Homo sapiens OX=9606 GN=PEBP1 PE=1 SV=3	21	8	3	22	194854	106998	453059	322099	1.8211	1.40658	1.61384	0.20726
P39656	Dolichyl-diphosphooligosaccharide--protein glycosyltransferase 48 kDa subunit OS=Homo sapiens OX=9606 GN=DDOST PE=1 SV=4	50.8	9	4	11	184384	142993	474424	244862	1.28946	1.93751	1.61349	0.324029
Q9P0L0	Vesicle-associated membrane protein-associated protein A OS=Homo sapiens OX=9606 GN=VAPA PE=1 SV=3	27.9	6	2	17	29108.3	29516.6	160656	71712.4	0.986166	2.24028	1.61322	0.627056
P45880	Voltage-dependent anion-selective channel protein 2 OS=Homo sapiens OX=9606 GN=VDAC2 PE=1 SV=2	31.5	23	10	41	1.57142e+06	956477	3.75938e+06	2.3864e+06	1.64292	1.57533	1.60913	0.0337956
P62081	40S ribosomal protein S7 OS=Homo sapiens OX=9606 GN=RPS7 PE=1 SV=1	22.1	8	3	15	255700	254268	692517	313301	1.00563	2.21039	1.60801	0.602379
Q9HAV7	GrpE protein homolog 1, mitochondrial OS=Homo sapiens OX=9606 GN=GRPEL1 PE=1 SV=2	24.3	11	5	26	500496	379595	956382	504055	1.3185	1.89738	1.60794	0.289439
Q9BRL6	Serine/arginine-rich splicing factor 8 OS=Homo sapiens OX=9606 GN=SRSF8 PE=1 SV=1	32.3	4	2	5	225919	108833	389839	342363	2.07583	1.13867	1.60725	0.46858
Q14157	Ubiquitin-associated protein 2-like OS=Homo sapiens OX=9606 GN=UBAP2L PE=1 SV=2	114.5	4	3	5	60204.3	41649.8	155591	88056.4	1.44549	1.76694	1.60621	0.160727
P62424	60S ribosomal protein L7a OS=Homo sapiens OX=9606 GN=RPL7A PE=1 SV=2	30	27	11	36	1.81123e+06	1.18557e+06	2.3995e+06	1.42689e+06	1.52774	1.68163	1.60468	0.0769482
P61247	40S ribosomal protein S3a OS=Homo sapiens OX=9606 GN=RPS3A PE=1 SV=2	29.9	24	9	37	1.24572e+06	796375	1.68563e+06	1.02535e+06	1.56424	1.64395	1.6041	0.039857
P28070	Proteasome subunit beta type-4 OS=Homo sapiens OX=9606 GN=PSMB4 PE=1 SV=4	29.2	7	2	9	98703.4	60861.5	134859	85108.9	1.62177	1.58455	1.60316	0.0186103
O43759	Synaptogyrin-1 OS=Homo sapiens OX=9606 GN=SYNGR1 PE=1 SV=2	25.4	4	2	10	17537.6	9985.4	85326.7	58952	1.75632	1.44739	1.60186	0.154464
O60664	Perilipin-3 OS=Homo sapiens OX=9606 GN=PLIN3 PE=1 SV=3	47	10	5	17	108223	59164.3	217348	158138	1.8292	1.37442	1.60181	0.22739
P68371	Tubulin beta-4B chain OS=Homo sapiens OX=9606 GN=TUBB4B PE=1 SV=1	49.8	56	2	31	369358	203191	489230	353093	1.81778	1.38555	1.60167	0.216114
Q14498	RNA-binding protein 39 OS=Homo sapiens OX=9606 GN=RBM39 PE=1 SV=2	59.3	5	2	6	58975.5	88723.4	167484	65979.9	0.664713	2.53841	1.60156	0.936849
O00214	Galectin-8 OS=Homo sapiens OX=9606 GN=LGALS8 PE=1 SV=4	35.8	3	3	11	100660	53086.8	59557.7	45690	1.89615	1.30352	1.59983	0.296316
P25398	40S ribosomal protein S12 OS=Homo sapiens OX=9606 GN=RPS12 PE=1 SV=3	14.5	8	3	36	266766	154770	564484	382743	1.72362	1.47484	1.59923	0.124392
P15559	NAD(P)H dehydrogenase [quinone] 1 OS=Homo sapiens OX=9606 GN=NQO1 PE=1 SV=1	30.8	3	2	8	78666.8	46406	136963	91219.4	1.69519	1.50147	1.59833	0.0968575
P04632	Calpain small subunit 1 OS=Homo sapiens OX=9606 GN=CAPNS1 PE=1 SV=1	28.3	2	2	15	41514.2		106416	66592.7	--	1.59801	1.59801	0
O95716	Ras-related protein Rab-3D OS=Homo sapiens OX=9606 GN=RAB3D PE=1 SV=1	24.3	7	3	25	255342	140146	349427	254471	1.82198	1.37315	1.59757	0.224412
P22307	Sterol carrier protein 2 OS=Homo sapiens OX=9606 GN=SCP2 PE=1 SV=2	59	11	4	7	258192	150985	671820	453162	1.71005	1.48252	1.59628	0.113767
P53618	Coatomer subunit beta OS=Homo sapiens OX=9606 GN=COPB1 PE=1 SV=3	107.1	4	3	5	166879	90317.2	164069	122088	1.8477	1.34385	1.59578	0.251926
Q9Y490	Talin-1 OS=Homo sapiens OX=9606 GN=TLN1 PE=1 SV=3	269.6	6	5	3	64733.1	33369.7	93820.8	74960.6	1.93987	1.2516	1.59574	0.344136
P35606	Coatomer subunit beta' OS=Homo sapiens OX=9606 GN=COPB2 PE=1 SV=2	102.4	8	4	5	130341	76866.2	184560	123436	1.69569	1.49519	1.59544	0.100251
Q13247	Serine/arginine-rich splicing factor 6 OS=Homo sapiens OX=9606 GN=SRSF6 PE=1 SV=2	39.6	6	5	13	311548	179694	474725	326127	1.73376	1.45564	1.5947	0.13906
O75746	Calcium-binding mitochondrial carrier protein Aralar1 OS=Homo sapiens OX=9606 GN=SLC25A12 PE=1 SV=2	74.7	19	2	10	45347.5	27311.4	58933.1	38729.4	1.66038	1.52166	1.59102	0.0693602
P62854	40S ribosomal protein S26 OS=Homo sapiens OX=9606 GN=RPS26 PE=1 SV=3	13	7	2	21	614756	463192	838752	452627	1.32722	1.85308	1.59015	0.262929
P08237	ATP-dependent 6-phosphofructokinase, muscle type OS=Homo sapiens OX=9606 GN=PFKM PE=1 SV=2	85.1	7	4	8	115756	80165	183887	106215	1.44397	1.73127	1.58762	0.14365
Q14103	Heterogeneous nuclear ribonucleoprotein D0 OS=Homo sapiens OX=9606 GN=HNRNPD PE=1 SV=1	38.4	7	2	9	260299	166120	413233	257210	1.56693	1.6066	1.58676	0.0198308
Q06323	Proteasome activator complex subunit 1 OS=Homo sapiens OX=9606 GN=PSME1 PE=1 SV=1	28.7	3	2	10	46278.2	28737.4	114968	73582.4	1.61038	1.56244	1.58641	0.0239718
P60842	Eukaryotic initiation factor 4A-I OS=Homo sapiens OX=9606 GN=EIF4A1 PE=1 SV=1	46.1	24	8	34	1.08324e+06	693108	1.61429e+06	1.00503e+06	1.56287	1.6062	1.58454	0.0216661
Q9Y679	Lipid droplet-regulating VLDL assembly factor AUP1 OS=Homo sapiens OX=9606 GN=AUP1 PE=1 SV=2	45.8	5	4	12	162295	103115	162698	102006	1.57393	1.59498	1.58445	0.0105278
P31944	Caspase-14 OS=Homo sapiens OX=9606 GN=CASP14 PE=1 SV=2	27.7	3	3	9	161259	79874.1	97919.2	85183	2.01892	1.14951	1.58422	0.434702
P56537	Eukaryotic translation initiation factor 6 OS=Homo sapiens OX=9606 GN=EIF6 PE=1 SV=1	26.6	4	2	14	196354	133331	258732	152591	1.47268	1.69559	1.58414	0.111454
P41250	Glycine--tRNA ligase OS=Homo sapiens OX=9606 GN=GARS1 PE=1 SV=3	83.1	8	4	8	93377.5	71954.2	244906	131042	1.29774	1.86891	1.58332	0.285588
P54577	Tyrosine--tRNA ligase, cytoplasmic OS=Homo sapiens OX=9606 GN=YARS1 PE=1 SV=4	59.1	4	2	4	53986.6	31940.3	68572.8	46561.3	1.69023	1.47274	1.58149	0.108746
P38646	Stress-70 protein, mitochondrial OS=Homo sapiens OX=9606 GN=HSPA9 PE=1 SV=2	73.6	374	45	62	9.6814e+07	7.96315e+07	1.5579e+08	8.00286e+07	1.21578	1.94668	1.58123	0.365453
P16401	Histone H1.5 OS=Homo sapiens OX=9606 GN=H1-5 PE=1 SV=3	22.6	23	6	23	1.75997e+06	1.19876e+06	1.90099e+06	1.12283e+06	1.46816	1.69303	1.5806	0.112432
P56556	NADH dehydrogenase [ubiquinone] 1 alpha subcomplex subunit 6 OS=Homo sapiens OX=9606 GN=NDUFA6 PE=1 SV=4	15.1	3	2	19	74177.3	53126.5	231915	131478	1.39624	1.76391	1.58007	0.183835
P17844	Probable ATP-dependent RNA helicase DDX5 OS=Homo sapiens OX=9606 GN=DDX5 PE=1 SV=1	69.1	23	5	17	1.14421e+06	706977	1.68875e+06	1.0977e+06	1.61845	1.53844	1.57845	0.0400059
Q15691	Microtubule-associated protein RP/EB family member 1 OS=Homo sapiens OX=9606 GN=MAPRE1 PE=1 SV=3	30	2	2	14	45125	30125.2	100077	60382.7	1.49792	1.65739	1.57765	0.079735
Q9Y2B0	Protein canopy homolog 2 OS=Homo sapiens OX=9606 GN=CNPY2 PE=1 SV=1	20.6	6	2	16	56146.2	33316.6	144294	98261.1	1.68523	1.46847	1.57685	0.10838
Q96PK6	RNA-binding protein 14 OS=Homo sapiens OX=9606 GN=RBM14 PE=1 SV=2	69.4	23	9	18	549418	399933	861888	484840	1.37377	1.77767	1.57572	0.20195
P06748	Nucleophosmin OS=Homo sapiens OX=9606 GN=NPM1 PE=1 SV=2	32.6	18	4	17	1.79964e+06	1.00543e+06	3.20879e+06	2.35713e+06	1.78992	1.36131	1.57562	0.214303
P16615	Sarcoplasmic/endoplasmic reticulum calcium ATPase 2 OS=Homo sapiens OX=9606 GN=ATP2A2 PE=1 SV=1	114.7	37	18	23	853501	488032	1.49629e+06	1.0679e+06	1.74887	1.40115	1.57501	0.173859
P59998	Actin-related protein 2/3 complex subunit 4 OS=Homo sapiens OX=9606 GN=ARPC4 PE=1 SV=3	19.7	15	5	38	1.14581e+06	718169	1.15756e+06	749982	1.59546	1.54345	1.56945	0.0260034
O75439	Mitochondrial-processing peptidase subunit beta OS=Homo sapiens OX=9606 GN=PMPCB PE=1 SV=2	54.3	5	2	4	71039.2	42958	128722	87349.5	1.65369	1.47364	1.56367	0.0900241
Q5JRA6	Transport and Golgi organization protein 1 homolog OS=Homo sapiens OX=9606 GN=MIA3 PE=1 SV=1	213.6	7	3	2	60479.4	33735.5	71926.3	53901.3	1.79275	1.33441	1.56358	0.229173
P62318	Small nuclear ribonucleoprotein Sm D3 OS=Homo sapiens OX=9606 GN=SNRPD3 PE=1 SV=1	13.9	6	2	15	162223	125459	356929	194953	1.29303	1.83084	1.56194	0.268905
P33176	Kinesin-1 heavy chain OS=Homo sapiens OX=9606 GN=KIF5B PE=1 SV=1	109.6	5	3	4	44395	26083.5	59702.2	42037.5	1.70203	1.42021	1.56112	0.140908
Q13423	NAD(P) transhydrogenase, mitochondrial OS=Homo sapiens OX=9606 GN=NNT PE=1 SV=3	113.8	38	17	20	1.00882e+06	608440	2.48905e+06	1.70145e+06	1.65804	1.4629	1.56047	0.0975694
Q8TCT9	Minor histocompatibility antigen H13 OS=Homo sapiens OX=9606 GN=HM13 PE=1 SV=1	41.5	10	4	11	125486	71452.7	287623	211191	1.75621	1.36191	1.55906	0.197149
P83731	60S ribosomal protein L24 OS=Homo sapiens OX=9606 GN=RPL24 PE=1 SV=1	17.8	12	4	25	455942	386519	888445	458625	1.17961	1.93719	1.5584	0.378791
P63244	Receptor of activated protein C kinase 1 OS=Homo sapiens OX=9606 GN=RACK1 PE=1 SV=3	35.1	17	6	21	665358	436129	1.10531e+06	696750	1.5256	1.58637	1.55599	0.0303879
P10321	HLA class I histocompatibility antigen, C alpha chain OS=Homo sapiens OX=9606 GN=HLA-C PE=1 SV=3	40.6	24	4	25	910821	739236	2.90016e+06	1.54289e+06	1.23211	1.87969	1.5559	0.32379
P50395	Rab GDP dissociation inhibitor beta OS=Homo sapiens OX=9606 GN=GDI2 PE=1 SV=2	50.6	5	4	13	87724.6	55701.5	191137	124479	1.57491	1.5355	1.5552	0.0197048
Q08554	Desmocollin-1 OS=Homo sapiens OX=9606 GN=DSC1 PE=1 SV=2	99.9	6	2	3	95538.8	51945.1	62560.6	49257.8	1.83923	1.27006	1.55465	0.284581
P50570	Dynamin-2 OS=Homo sapiens OX=9606 GN=DNM2 PE=1 SV=2	98	2	2	3	30903.7	16086.8	42199.4	35568.8	1.92106	1.18642	1.55374	0.367324
P21912	Succinate dehydrogenase [ubiquinone] iron-sulfur subunit, mitochondrial OS=Homo sapiens OX=9606 GN=SDHB PE=1 SV=3	31.6	9	4	17	84900.7	111754	584912	249489	0.759709	2.34444	1.55207	0.792365
P39019	40S ribosomal protein S19 OS=Homo sapiens OX=9606 GN=RPS19 PE=1 SV=2	16.1	9	3	20	317536	177290	647064	492995	1.79106	1.31252	1.55179	0.23927
Q9UJS0	Calcium-binding mitochondrial carrier protein Aralar2 OS=Homo sapiens OX=9606 GN=SLC25A13 PE=1 SV=2	74.1	29	8	23	913378	652787	1.48986e+06	874550	1.3992	1.70357	1.55139	0.152189
P28288	ATP-binding cassette sub-family D member 3 OS=Homo sapiens OX=9606 GN=ABCD3 PE=1 SV=1	75.4	2	2	3	105545	65115.9	175898	118762	1.62087	1.48109	1.55098	0.0698881
P27824	Calnexin OS=Homo sapiens OX=9606 GN=CANX PE=1 SV=2	67.5	33	10	17	1.12529e+06	1.00582e+06	4.65007e+06	2.34499e+06	1.11878	1.98298	1.55088	0.432104
Q9BX68	Adenosine 5'-monophosphoramidase HINT2 OS=Homo sapiens OX=9606 GN=HINT2 PE=1 SV=1	17.2	2	2	19	89296.8	59218	210335	132090	1.50793	1.59236	1.55015	0.0422147
Q53GQ0	Very-long-chain 3-oxoacyl-CoA reductase OS=Homo sapiens OX=9606 GN=HSD17B12 PE=1 SV=2	34.3	20	7	31	304015	223810	957872	550282	1.35836	1.74069	1.54953	0.191166
P63261	Actin, cytoplasmic 2 OS=Homo sapiens OX=9606 GN=ACTG1 PE=1 SV=1	41.8	556	2	60	1.30705e+07	7.23994e+06	7.89345e+06	6.12059e+06	1.80534	1.28965	1.5475	0.25784
Q02790	Peptidyl-prolyl cis-trans isomerase FKBP4 OS=Homo sapiens OX=9606 GN=FKBP4 PE=1 SV=3	51.8	5	3	7	93905.3	52654.5	204885	156291	1.78342	1.31092	1.54717	0.236252
P84090	Enhancer of rudimentary homolog OS=Homo sapiens OX=9606 GN=ERH PE=1 SV=1	12.3	5	2	28	254725	161811	452106	297461	1.57422	1.51989	1.54705	0.027165
Q05639	Elongation factor 1-alpha 2 OS=Homo sapiens OX=9606 GN=EEF1A2 PE=1 SV=1	50.4	27	3	31	245437	287803	767925	342965	0.852797	2.23908	1.54594	0.693141
P25205	DNA replication licensing factor MCM3 OS=Homo sapiens OX=9606 GN=MCM3 PE=1 SV=3	90.9	13	4	8	206110	134156	288658	185751	1.53635	1.554	1.54517	0.00882755
P61619	Protein transport protein Sec61 subunit alpha isoform 1 OS=Homo sapiens OX=9606 GN=SEC61A1 PE=1 SV=2	52.2	4	2	4	114711	65732.6	188891	140652	1.74512	1.34296	1.54404	0.201077
Q9BSD7	Cancer-related nucleoside-triphosphatase OS=Homo sapiens OX=9606 GN=NTPCR PE=1 SV=1	20.7	3	2	14	36451.2	27767.8	76550.7	43147.5	1.31272	1.77416	1.54344	0.230724
P62333	26S proteasome regulatory subunit 10B OS=Homo sapiens OX=9606 GN=PSMC6 PE=1 SV=1	44.1	5	2	6	9752.29	31879.2	89300.8	32131.5	0.305913	2.77923	1.54257	1.23666
Q14699	Raftlin OS=Homo sapiens OX=9606 GN=RFTN1 PE=1 SV=4	63.1	12	4	14	117963	95802.2	163751	88333.2	1.23132	1.85379	1.54255	0.311233
Q9HCM4	Band 4.1-like protein 5 OS=Homo sapiens OX=9606 GN=EPB41L5 PE=1 SV=3	81.8	5	2	4	57552.8	41206.9	83950.3	49766.4	1.39668	1.68689	1.54178	0.145103
P62195	26S proteasome regulatory subunit 8 OS=Homo sapiens OX=9606 GN=PSMC5 PE=1 SV=1	45.6	6	2	9	70302.5	47801.4	82137.5	51008.7	1.47072	1.61026	1.54049	0.0697712
P49721	Proteasome subunit beta type-2 OS=Homo sapiens OX=9606 GN=PSMB2 PE=1 SV=1	22.8	6	3	17	112083	89245	348011	191201	1.25591	1.82013	1.53802	0.282114
Q13505	Metaxin-1 OS=Homo sapiens OX=9606 GN=MTX1 PE=1 SV=3	51.4	6	2	5	62050.7	35400.5	133475	100874	1.75282	1.32319	1.538	0.214817
P61981	14-3-3 protein gamma OS=Homo sapiens OX=9606 GN=YWHAG PE=1 SV=2	28.3	10	4	28	104089	59333.5	236631	179050	1.7543	1.3216	1.53795	0.21635
P19367	Hexokinase-1 OS=Homo sapiens OX=9606 GN=HK1 PE=1 SV=3	102.4	13	6	10	242636	135792	539218	419172	1.78683	1.28639	1.53661	0.25022
P19338	Nucleolin OS=Homo sapiens OX=9606 GN=NCL PE=1 SV=3	76.6	57	23	33	4.71218e+06	3.23509e+06	6.93221e+06	4.29297e+06	1.45658	1.61478	1.53568	0.0790993
P26639	Threonine--tRNA ligase 1, cytoplasmic OS=Homo sapiens OX=9606 GN=TARS1 PE=1 SV=3	83.4	4	3	5	85562.6	59662.2	173988	106357	1.43412	1.63589	1.535	0.100886
Q96C01	Protein FAM136A OS=Homo sapiens OX=9606 GN=FAM136A PE=1 SV=1	15.6	2	2	13	175367	93048.3	305994	258567	1.88468	1.18342	1.53405	0.350632
P20020	Plasma membrane calcium-transporting ATPase 1 OS=Homo sapiens OX=9606 GN=ATP2B1 PE=1 SV=4	134.6	11	5	6	81366.1	46394.9	107959	82206.8	1.75377	1.31326	1.53352	0.220253
Q9UHB9	Signal recognition particle subunit SRP68 OS=Homo sapiens OX=9606 GN=SRP68 PE=1 SV=2	70.7	5	5	12	47942.3	54700.2	116156	53060.6	0.876454	2.18912	1.53278	0.65633
P22392	Nucleoside diphosphate kinase B OS=Homo sapiens OX=9606 GN=NME2 PE=1 SV=1	17.3	24	3	48	1.0684e+06	721036	3.4608e+06	2.18969e+06	1.48176	1.5805	1.53113	0.0493709
O14818	Proteasome subunit alpha type-7 OS=Homo sapiens OX=9606 GN=PSMA7 PE=1 SV=1	27.9	11	4	20	231736	152846	451422	292251	1.51615	1.54464	1.53039	0.0142469
P29692	Elongation factor 1-delta OS=Homo sapiens OX=9606 GN=EEF1D PE=1 SV=5	31.1	18	7	32	1.20191e+06	810785	2.09434e+06	1.32923e+06	1.4824	1.57561	1.52901	0.0466007
P51116	Fragile X mental retardation syndrome-related protein 2 OS=Homo sapiens OX=9606 GN=FXR2 PE=1 SV=2	74.2	3	2	3	96984.9	61374.4	112521	76148.2	1.58022	1.47766	1.52894	0.051281
Q06210	Glutamine--fructose-6-phosphate aminotransferase [isomerizing] 1 OS=Homo sapiens OX=9606 GN=GFPT1 PE=1 SV=3	78.8	33	13	24	487483	331265	901766	568909	1.47158	1.58508	1.52833	0.0567503
B5ME19	Eukaryotic translation initiation factor 3 subunit C-like protein OS=Homo sapiens OX=9606 GN=EIF3CL PE=1 SV=1	105.4	9	4	6	100619	66202.2	142729	93052.1	1.51987	1.53386	1.52687	0.00699839
P31327	Carbamoyl-phosphate synthase [ammonia], mitochondrial OS=Homo sapiens OX=9606 GN=CPS1 PE=1 SV=2	164.8	147	45	38	7.68625e+06	5.07862e+06	1.4269e+07	9.26832e+06	1.51345	1.53955	1.5265	0.0130469
P19404	NADH dehydrogenase [ubiquinone] flavoprotein 2, mitochondrial OS=Homo sapiens OX=9606 GN=NDUFV2 PE=1 SV=2	27.4	7	3	14	147199	119400	354952	195130	1.23283	1.81906	1.52594	0.293115
P53621	Coatomer subunit alpha OS=Homo sapiens OX=9606 GN=COPA PE=1 SV=2	138.3	10	5	5	155122	104919	226392	143996	1.47849	1.57221	1.52535	0.0468584
P13010	X-ray repair cross-complementing protein 5 OS=Homo sapiens OX=9606 GN=XRCC5 PE=1 SV=3	82.7	4	4	7	77772.1	57502.7	188184	110883	1.35249	1.69714	1.52482	0.172325
O94826	Mitochondrial import receptor subunit TOM70 OS=Homo sapiens OX=9606 GN=TOMM70 PE=1 SV=1	67.4	4	2	8	45975.8	39789.2	194401	102692	1.15548	1.89305	1.52427	0.368783
P53007	Tricarboxylate transport protein, mitochondrial OS=Homo sapiens OX=9606 GN=SLC25A1 PE=1 SV=2	34	5	3	9	146513	88043.1	215135	156338	1.66411	1.37609	1.5201	0.14401
Q92841	Probable ATP-dependent RNA helicase DDX17 OS=Homo sapiens OX=9606 GN=DDX17 PE=1 SV=2	80.2	19	4	13	259515	162998	419693	289880	1.59214	1.44782	1.51998	0.0721631
O43390	Heterogeneous nuclear ribonucleoprotein R OS=Homo sapiens OX=9606 GN=HNRNPR PE=1 SV=1	70.9	9	2	8	343516	284843	563180	307162	1.20598	1.83349	1.51974	0.313756
Q9UBM7	7-dehydrocholesterol reductase OS=Homo sapiens OX=9606 GN=DHCR7 PE=1 SV=1	54.5	11	5	13	692675	426086	927717	656647	1.62567	1.41281	1.51924	0.106431
P04406	Glyceraldehyde-3-phosphate dehydrogenase OS=Homo sapiens OX=9606 GN=GAPDH PE=1 SV=3	36	41	11	42	5.10085e+06	3.09458e+06	9.87187e+06	7.10429e+06	1.64832	1.38956	1.51894	0.129376
P11021	Endoplasmic reticulum chaperone BiP OS=Homo sapiens OX=9606 GN=HSPA5 PE=1 SV=2	72.3	179	37	54	2.81805e+07	2.3432e+07	5.61492e+07	3.06043e+07	1.20265	1.83469	1.51867	0.316016
P09382	Galectin-1 OS=Homo sapiens OX=9606 GN=LGALS1 PE=1 SV=2	14.7	7	5	42	214176	124149	411682	313753	1.72516	1.31212	1.51864	0.20652
P43897	Elongation factor Ts, mitochondrial OS=Homo sapiens OX=9606 GN=TSFM PE=1 SV=2	35.4	3	2	9	29853.5	20692.7	100248	62898.9	1.4427	1.5938	1.51825	0.0755459
P07711	Procathepsin L OS=Homo sapiens OX=9606 GN=CTSL PE=1 SV=2	37.5	7	2	8	350016	306078	796470	421754	1.14355	1.88847	1.51601	0.372461
P34897	Serine hydroxymethyltransferase, mitochondrial OS=Homo sapiens OX=9606 GN=SHMT2 PE=1 SV=3	56	38	16	38	1.60052e+06	1.08255e+06	3.55744e+06	2.29415e+06	1.47846	1.55066	1.51456	0.0360964
Q9NP72	Ras-related protein Rab-18 OS=Homo sapiens OX=9606 GN=RAB18 PE=1 SV=1	23	2	2	11	46113.3	27292.9	81442.8	60815.3	1.68957	1.33918	1.51438	0.175194
Q6P996	Pyridoxal-dependent decarboxylase domain-containing protein 1 OS=Homo sapiens OX=9606 GN=PDXDC1 PE=1 SV=2	86.7	2	2	3	27543.8	16078.6	52972.4	40322.8	1.71307	1.31371	1.51339	0.199678
P18077	60S ribosomal protein L35a OS=Homo sapiens OX=9606 GN=RPL35A PE=1 SV=2	12.5	3	3	25	211748	158997	339935	200658	1.33177	1.6941	1.51294	0.181165
P28066	Proteasome subunit alpha type-5 OS=Homo sapiens OX=9606 GN=PSMA5 PE=1 SV=3	26.4	6	2	10	114147	67115.4	169053	127587	1.70075	1.325	1.51288	0.187875
P42126	Enoyl-CoA delta isomerase 1, mitochondrial OS=Homo sapiens OX=9606 GN=ECI1 PE=1 SV=1	32.8	12	4	15	273733	207656	838180	492668	1.31821	1.70131	1.50976	0.19155
P55072	Transitional endoplasmic reticulum ATPase OS=Homo sapiens OX=9606 GN=VCP PE=1 SV=4	89.3	33	17	26	757309	451126	1.46692e+06	1.09494e+06	1.67871	1.33973	1.50922	0.16949
Q15365	Poly(rC)-binding protein 1 OS=Homo sapiens OX=9606 GN=PCBP1 PE=1 SV=2	37.5	27	6	32	821420	499141	1.51097e+06	1.10122e+06	1.64567	1.37208	1.50888	0.136791
Q08257	Quinone oxidoreductase OS=Homo sapiens OX=9606 GN=CRYZ PE=1 SV=1	35.2	14	8	36	189915	133352	742359	465848	1.42417	1.59357	1.50887	0.084699
P35998	26S proteasome regulatory subunit 7 OS=Homo sapiens OX=9606 GN=PSMC2 PE=1 SV=3	48.6	6	3	8	81199.9	57684.7	116925	72755.2	1.40765	1.6071	1.50738	0.0997264
Q99536	Synaptic vesicle membrane protein VAT-1 homolog OS=Homo sapiens OX=9606 GN=VAT1 PE=1 SV=2	41.9	3	2	7	15990.6	15870.5	57169.2	28488.7	1.00757	2.00673	1.50715	0.499582
O75489	NADH dehydrogenase [ubiquinone] iron-sulfur protein 3, mitochondrial OS=Homo sapiens OX=9606 GN=NDUFS3 PE=1 SV=1	30.2	12	5	26	249691	206491	697993	387066	1.20921	1.80329	1.50625	0.29704
P24752	Acetyl-CoA acetyltransferase, mitochondrial OS=Homo sapiens OX=9606 GN=ACAT1 PE=1 SV=1	45.2	46	17	53	2.01221e+06	1.61218e+06	7.13059e+06	4.0453e+06	1.24813	1.76269	1.50541	0.25728
P00390	Glutathione reductase, mitochondrial OS=Homo sapiens OX=9606 GN=GSR PE=1 SV=2	56.2	5	2	4	95003.6	75582.9	188707	107657	1.25695	1.75285	1.5049	0.247952
P62304	Small nuclear ribonucleoprotein E OS=Homo sapiens OX=9606 GN=SNRPE PE=1 SV=1	10.8	2	2	25	64120.7	53824.4	196225	107967	1.19129	1.81746	1.50438	0.313082
P62258	14-3-3 protein epsilon OS=Homo sapiens OX=9606 GN=YWHAE PE=1 SV=1	29.2	12	5	33	194017	124606	494468	340637	1.55704	1.4516	1.50432	0.05272
P30084	Enoyl-CoA hydratase, mitochondrial OS=Homo sapiens OX=9606 GN=ECHS1 PE=1 SV=4	31.4	4	2	12	91309.4	67840.4	310862	187002	1.34594	1.66234	1.50414	0.158199
P43686	26S proteasome regulatory subunit 6B OS=Homo sapiens OX=9606 GN=PSMC4 PE=1 SV=2	47.3	3	2	5	126796	86129.9	137228	89382.4	1.47215	1.5353	1.50372	0.0315734
Q9BWF3	RNA-binding protein 4 OS=Homo sapiens OX=9606 GN=RBM4 PE=1 SV=1	40.3	6	2	7	45117.4	32637.1	78860.8	48571.5	1.3824	1.6236	1.503	0.120602
Q00325	Phosphate carrier protein, mitochondrial OS=Homo sapiens OX=9606 GN=SLC25A3 PE=1 SV=2	40.1	7	3	8	1.53847e+06	915722	2.38072e+06	1.80184e+06	1.68006	1.32127	1.50067	0.179393
O00148	ATP-dependent RNA helicase DDX39A OS=Homo sapiens OX=9606 GN=DDX39A PE=1 SV=2	49.1	6	3	8	105334	107960	277998	137562	0.975674	2.02089	1.49828	0.522608
P60174	Triosephosphate isomerase OS=Homo sapiens OX=9606 GN=TPI1 PE=1 SV=4	26.7	24	9	48	1.16006e+06	722133	2.6225e+06	1.88682e+06	1.60643	1.38991	1.49817	0.108264
Q16698	2,4-dienoyl-CoA reductase [(3E)-enoyl-CoA-producing], mitochondrial OS=Homo sapiens OX=9606 GN=DECR1 PE=1 SV=1	36	23	8	34	817627	567377	2.62846e+06	1.69045e+06	1.44107	1.55488	1.49797	0.0569091
P61769	Beta-2-microglobulin OS=Homo sapiens OX=9606 GN=B2M PE=1 SV=1	13.7	7	2	17	253651	165709	1.07228e+06	733178	1.53071	1.46251	1.49661	0.0341003
P02743	Serum amyloid P-component OS=Homo sapiens OX=9606 GN=APCS PE=1 SV=2	25.4	9	3	15	137124	100808	190590	116734	1.36025	1.63269	1.49647	0.13622
P82650	28S ribosomal protein S22, mitochondrial OS=Homo sapiens OX=9606 GN=MRPS22 PE=1 SV=1	41.3	4	2	6	28648.3	22803.3	55255.8	31830	1.25632	1.73597	1.49615	0.239823
Q9GZT3	SRA stem-loop-interacting RNA-binding protein, mitochondrial OS=Homo sapiens OX=9606 GN=SLIRP PE=1 SV=1	12.3	7	3	35	242235	160067	696004	470683	1.51334	1.47871	1.49602	0.0173122
P31040	Succinate dehydrogenase [ubiquinone] flavoprotein subunit, mitochondrial OS=Homo sapiens OX=9606 GN=SDHA PE=1 SV=2	72.6	25	11	22	1.08691e+06	720185	2.06643e+06	1.39359e+06	1.50921	1.48281	1.49601	0.0132011
Q10567	AP-1 complex subunit beta-1 OS=Homo sapiens OX=9606 GN=AP1B1 PE=1 SV=3	104.5	11	1	9	15827.2	10136	37942.9	26550	1.56149	1.42911	1.4953	0.0661916
P33993	DNA replication licensing factor MCM7 OS=Homo sapiens OX=9606 GN=MCM7 PE=1 SV=4	81.3	10	4	8	82663.7	54784	137381	92747	1.5089	1.48124	1.49507	0.0138311
Q16851	UTP--glucose-1-phosphate uridylyltransferase OS=Homo sapiens OX=9606 GN=UGP2 PE=1 SV=5	56.9	4	2	4	76446.2	53910.5	130903	83325.7	1.41802	1.57098	1.4945	0.0764794
P52597	Heterogeneous nuclear ribonucleoprotein F OS=Homo sapiens OX=9606 GN=HNRNPF PE=1 SV=3	45.6	25	5	21	608643	487722	1.05172e+06	604989	1.24793	1.73842	1.49317	0.245244
Q12906	Interleukin enhancer-binding factor 3 OS=Homo sapiens OX=9606 GN=ILF3 PE=1 SV=3	95.3	9	5	7	154132	105842	188701	123339	1.45625	1.52994	1.4931	0.0368467
O00217	NADH dehydrogenase [ubiquinone] iron-sulfur protein 8, mitochondrial OS=Homo sapiens OX=9606 GN=NDUFS8 PE=1 SV=1	23.7	7	2	14	48558.1	30292.6	126078	91158.1	1.60297	1.38306	1.49302	0.109951
Q9Y5M8	Signal recognition particle receptor subunit beta OS=Homo sapiens OX=9606 GN=SRPRB PE=1 SV=3	29.7	10	6	35	110461	75587.1	362210	237799	1.46138	1.52318	1.49228	0.0309015
P37802	Transgelin-2 OS=Homo sapiens OX=9606 GN=TAGLN2 PE=1 SV=3	22.4	7	4	21	194051	107762	349846	295856	1.80072	1.18249	1.49161	0.309119
P43307	Translocon-associated protein subunit alpha OS=Homo sapiens OX=9606 GN=SSR1 PE=1 SV=3	32.2	7	3	12	348224	218353	894004	644190	1.59478	1.3878	1.49129	0.103491
P29401	Transketolase OS=Homo sapiens OX=9606 GN=TKT PE=1 SV=3	67.8	20	9	19	440905	379795	1.37275e+06	754122	1.1609	1.82033	1.49062	0.329716
P13637	Sodium/potassium-transporting ATPase subunit alpha-3 OS=Homo sapiens OX=9606 GN=ATP1A3 PE=1 SV=3	111.7	33	2	13	103888	58906	181300	149151	1.76362	1.21554	1.48958	0.274041
P07737	Profilin-1 OS=Homo sapiens OX=9606 GN=PFN1 PE=1 SV=2	15	13	5	41	393570	228625	1.04417e+06	833936	1.72146	1.2521	1.48678	0.234683
Q00610	Clathrin heavy chain 1 OS=Homo sapiens OX=9606 GN=CLTC PE=1 SV=5	191.5	88	26	25	3.8261e+06	2.88838e+06	5.38418e+06	3.28082e+06	1.32465	1.64111	1.48288	0.158231
Q92598	Heat shock protein 105 kDa OS=Homo sapiens OX=9606 GN=HSPH1 PE=1 SV=1	96.8	9	2	5	53095.7	34280.5	88797.9	62700.1	1.54886	1.41623	1.48255	0.066314
Q9UM00	Calcium load-activated calcium channel OS=Homo sapiens OX=9606 GN=TMCO1 PE=1 SV=2	27.1	5	2	9	63154.4	35086.1	139048	119565	1.79998	1.16295	1.48147	0.318515
P62491	Ras-related protein Rab-11A OS=Homo sapiens OX=9606 GN=RAB11A PE=1 SV=3	24.4	9	6	29	231914	142846	987746	738866	1.62352	1.33684	1.48018	0.143342
P04843	Dolichyl-diphosphooligosaccharide--protein glycosyltransferase subunit 1 OS=Homo sapiens OX=9606 GN=RPN1 PE=1 SV=1	68.5	21	10	18	429082	394671	1.12675e+06	603773	1.08719	1.86619	1.47669	0.3895
P62140	Serine/threonine-protein phosphatase PP1-beta catalytic subunit OS=Homo sapiens OX=9606 GN=PPP1CB PE=1 SV=3	37.2	7	2	18	230052	155404	311636	212028	1.48035	1.46979	1.47507	0.00527835
P24539	ATP synthase F(0) complex subunit B1, mitochondrial OS=Homo sapiens OX=9606 GN=ATP5PB PE=1 SV=2	28.9	8	4	18	159593	98464.2	401462	302126	1.62082	1.32879	1.47481	0.146016
P21796	Voltage-dependent anion-selective channel protein 1 OS=Homo sapiens OX=9606 GN=VDAC1 PE=1 SV=2	30.8	29	10	42	1.42283e+06	948377	5.06482e+06	3.49531e+06	1.50028	1.44903	1.47466	0.0256253
P61160	Actin-related protein 2 OS=Homo sapiens OX=9606 GN=ACTR2 PE=1 SV=1	44.7	12	7	23	509625	296834	371310	301657	1.71687	1.2309	1.47389	0.242984
P07686	Beta-hexosaminidase subunit beta OS=Homo sapiens OX=9606 GN=HEXB PE=1 SV=4	63.1	9	4	8	159126	154680	316611	165007	1.02874	1.91877	1.47376	0.445012
P63096	Guanine nucleotide-binding protein G(i) subunit alpha-1 OS=Homo sapiens OX=9606 GN=GNAI1 PE=1 SV=2	40.3	15	3	23	265244	145974	173249	153279	1.81706	1.13028	1.47367	0.343389
P09874	Poly [ADP-ribose] polymerase 1 OS=Homo sapiens OX=9606 GN=PARP1 PE=1 SV=4	113	23	9	12	387076	260712	827156	565680	1.48469	1.46223	1.47346	0.0112274
O75976	Carboxypeptidase D OS=Homo sapiens OX=9606 GN=CPD PE=1 SV=2	152.8	12	5	4	109203	57468.7	209432	200118	1.90021	1.04655	1.47338	0.426832
Q8NF37	Lysophosphatidylcholine acyltransferase 1 OS=Homo sapiens OX=9606 GN=LPCAT1 PE=1 SV=2	59.1	4	2	5	17225.3	14086.7	35814.3	20804.5	1.22281	1.72147	1.47214	0.249333
P12235	ADP/ATP translocase 1 OS=Homo sapiens OX=9606 GN=SLC25A4 PE=1 SV=4	33	18	1	18	69201.9	47340.4	113297	76535.7	1.46179	1.48032	1.47106	0.00926388
P61313	60S ribosomal protein L15 OS=Homo sapiens OX=9606 GN=RPL15 PE=1 SV=2	24.1	13	5	22	878976	801220	1.55651e+06	843699	1.09705	1.84486	1.47096	0.373908
P06493	Cyclin-dependent kinase 1 OS=Homo sapiens OX=9606 GN=CDK1 PE=1 SV=3	34.1	3	2	6	158306	111359	222717	146558	1.42158	1.51966	1.47062	0.0490397
P60866	40S ribosomal protein S20 OS=Homo sapiens OX=9606 GN=RPS20 PE=1 SV=1	13.4	3	3	23	108258	80497.8	223224	140192	1.34486	1.59227	1.46856	0.123702
P40939	Trifunctional enzyme subunit alpha, mitochondrial OS=Homo sapiens OX=9606 GN=HADHA PE=1 SV=2	82.9	57	22	33	2.80999e+06	2.00126e+06	5.30484e+06	3.46251e+06	1.40411	1.53208	1.46809	0.0639848
P14625	Endoplasmin OS=Homo sapiens OX=9606 GN=HSP90B1 PE=1 SV=1	92.4	85	25	34	7.45015e+06	4.74447e+06	1.77952e+07	1.30653e+07	1.57028	1.36202	1.46615	0.10413
P25786	Proteasome subunit alpha type-1 OS=Homo sapiens OX=9606 GN=PSMA1 PE=1 SV=1	29.5	8	4	17	252523	157156	338165	255277	1.60683	1.3247	1.46576	0.141065
P46782	40S ribosomal protein S5 OS=Homo sapiens OX=9606 GN=RPS5 PE=1 SV=4	22.9	14	6	36	341320	251961	1.06047e+06	672701	1.35466	1.57644	1.46555	0.110893
P54819	Adenylate kinase 2, mitochondrial OS=Homo sapiens OX=9606 GN=AK2 PE=1 SV=2	26.5	7	4	21	377561	219257	790637	654061	1.722	1.20881	1.46541	0.256595
Q14165	Malectin OS=Homo sapiens OX=9606 GN=MLEC PE=1 SV=1	32.2	6	2	9	66801.6	45970.5	120577	81926	1.45314	1.47178	1.46246	0.00931918
O00571	ATP-dependent RNA helicase DDX3X OS=Homo sapiens OX=9606 GN=DDX3X PE=1 SV=3	73.2	18	8	18	309828	313608	507288	262060	0.987946	1.93577	1.46186	0.473912
Q969V3	Nicalin OS=Homo sapiens OX=9606 GN=NCLN PE=1 SV=2	62.9	4	2	6	14001.2	10906.5	22171.9	13532	1.28376	1.63848	1.46112	0.177361
Q92499	ATP-dependent RNA helicase DDX1 OS=Homo sapiens OX=9606 GN=DDX1 PE=1 SV=2	82.4	3	2	4	40788.3	26608	58978.5	42475.5	1.53293	1.38853	1.46073	0.0722017
P62191	26S proteasome regulatory subunit 4 OS=Homo sapiens OX=9606 GN=PSMC1 PE=1 SV=1	49.2	8	2	8	302873	209032	417269	284087	1.44893	1.46881	1.45887	0.0099389
P04075	Fructose-bisphosphate aldolase A OS=Homo sapiens OX=9606 GN=ALDOA PE=1 SV=2	39.4	52	16	70	3.66389e+06	2.52419e+06	8.84657e+06	6.06355e+06	1.45151	1.45898	1.45524	0.00373107
P23246	Splicing factor, proline- and glutamine-rich OS=Homo sapiens OX=9606 GN=SFPQ PE=1 SV=2	76.1	12	5	8	455897	297491	655697	476668	1.53247	1.37558	1.45403	0.0784432
P50416	Carnitine O-palmitoyltransferase 1, liver isoform OS=Homo sapiens OX=9606 GN=CPT1A PE=1 SV=2	88.3	22	8	14	309347	210749	847190	590239	1.46784	1.43533	1.45159	0.0162549
P14174	Macrophage migration inhibitory factor OS=Homo sapiens OX=9606 GN=MIF PE=1 SV=4	12.5	11	2	18	577455	476685	1.80524e+06	1067870	1.2114	1.6905	1.45095	0.239552
P52789	Hexokinase-2 OS=Homo sapiens OX=9606 GN=HK2 PE=1 SV=2	102.3	11	7	10	184918	109372	380101	314394	1.69072	1.20899	1.44986	0.240864
P61254	60S ribosomal protein L26 OS=Homo sapiens OX=9606 GN=RPL26 PE=1 SV=1	17.2	8	3	12	438370	353902	622376	374910	1.23868	1.66007	1.44937	0.210695
P51149	Ras-related protein Rab-7a OS=Homo sapiens OX=9606 GN=RAB7A PE=1 SV=1	23.5	10	4	24	207899	138285	550633	394740	1.50341	1.39493	1.44917	0.0542432
O94925	Glutaminase kidney isoform, mitochondrial OS=Homo sapiens OX=9606 GN=GLS PE=1 SV=1	73.4	6	3	7	68416.8	52230.5	130870	82457	1.3099	1.58712	1.44851	0.138612
P11498	Pyruvate carboxylase, mitochondrial OS=Homo sapiens OX=9606 GN=PC PE=1 SV=2	129.6	4	3	3	110545	67981.1	148143	116619	1.62611	1.27031	1.44821	0.177898
P62820	Ras-related protein Rab-1A OS=Homo sapiens OX=9606 GN=RAB1A PE=1 SV=3	22.7	22	3	40	1.48752e+06	935957	3.43805e+06	2.63098e+06	1.5893	1.30676	1.44803	0.141271
P00505	Aspartate aminotransferase, mitochondrial OS=Homo sapiens OX=9606 GN=GOT2 PE=1 SV=3	47.5	58	15	33	6.00854e+06	4.25082e+06	1.15218e+07	7.77464e+06	1.4135	1.48197	1.44773	0.0342325
P36268	Inactive glutathione hydrolase 2 OS=Homo sapiens OX=9606 GN=GGT2 PE=1 SV=3	61.7	2	2	4	16783.5	12420.4	64780.6	42238.6	1.35129	1.53368	1.44249	0.0911975
P46783	40S ribosomal protein S10 OS=Homo sapiens OX=9606 GN=RPS10 PE=1 SV=1	18.9	10	3	18	130563	115022	365470	209331	1.13511	1.7459	1.4405	0.305394
Q7L2H7	Eukaryotic translation initiation factor 3 subunit M OS=Homo sapiens OX=9606 GN=EIF3M PE=1 SV=1	42.5	2	2	7	51917.5	60492	99429.5	49161	0.858254	2.02253	1.44039	0.582136
Q5JWF2	Guanine nucleotide-binding protein G(s) subunit alpha isoforms XLas OS=Homo sapiens OX=9606 GN=GNAS PE=1 SV=2	111	14	4	6	274396	226499	239006	143554	1.21146	1.66492	1.43819	0.226727
P50213	Isocitrate dehydrogenase [NAD] subunit alpha, mitochondrial OS=Homo sapiens OX=9606 GN=IDH3A PE=1 SV=1	39.6	17	9	28	619007	457812	1.41377e+06	929711	1.3521	1.52066	1.43638	0.0842786
Q15717	ELAV-like protein 1 OS=Homo sapiens OX=9606 GN=ELAVL1 PE=1 SV=2	36.1	3	2	7	123605	87337	157293	108013	1.41527	1.45624	1.43576	0.0204864
Q5JPE7	Nodal modulator 2 OS=Homo sapiens OX=9606 GN=NOMO2 PE=1 SV=1	139.4	3	2	2	36195	23591	78097.7	58411.8	1.53428	1.33702	1.43565	0.0986288
Q9BVK6	Transmembrane emp24 domain-containing protein 9 OS=Homo sapiens OX=9606 GN=TMED9 PE=1 SV=2	27.3	4	2	9	89541.9	65087.7	266862	178519	1.37571	1.49486	1.43529	0.0595752
Q13576	Ras GTPase-activating-like protein IQGAP2 OS=Homo sapiens OX=9606 GN=IQGAP2 PE=1 SV=4	180.5	8	1	1	11129.3	6372.14	14459.2	12870	1.74656	1.12348	1.43502	0.311539
Q15006	ER membrane protein complex subunit 2 OS=Homo sapiens OX=9606 GN=EMC2 PE=1 SV=1	34.8	3	2	8	24196.7	15839.4	56815.9	42379.5	1.52762	1.34064	1.43413	0.0934902
P05387	60S acidic ribosomal protein P2 OS=Homo sapiens OX=9606 GN=RPLP2 PE=1 SV=1	11.7	21	4	70	906009	880751	2.23233e+06	1.21371e+06	1.02868	1.83926	1.43397	0.405294
Q09028	Histone-binding protein RBBP4 OS=Homo sapiens OX=9606 GN=RBBP4 PE=1 SV=3	47.6	6	3	9	102907	96315.5	179303	99658.8	1.06843	1.79917	1.4338	0.365367
P09622	Dihydrolipoyl dehydrogenase, mitochondrial OS=Homo sapiens OX=9606 GN=DLD PE=1 SV=2	54.1	21	10	28	663403	505885	1.45283e+06	936737	1.31137	1.55094	1.43116	0.119786
P50454	Serpin H1 OS=Homo sapiens OX=9606 GN=SERPINH1 PE=1 SV=2	46.4	6	3	10	120173	121074	332995	178595	0.99256	1.86453	1.42854	0.435984
Q9NRV9	Heme-binding protein 1 OS=Homo sapiens OX=9606 GN=HEBP1 PE=1 SV=1	21.1	3	3	22	15207.6	9334.49	40734.1	33180.3	1.62918	1.22766	1.42842	0.200762
P41091	Eukaryotic translation initiation factor 2 subunit 3 OS=Homo sapiens OX=9606 GN=EIF2S3 PE=1 SV=3	51.1	10	4	13	134380	106668	221468	138727	1.2598	1.59642	1.42811	0.168312
Q16762	Thiosulfate sulfurtransferase OS=Homo sapiens OX=9606 GN=TST PE=1 SV=4	33.4	2	2	10	5301.01	13699.4	42331.3	17144.7	0.386952	2.46906	1.428	1.04105
Q93050	V-type proton ATPase 116 kDa subunit a 1 OS=Homo sapiens OX=9606 GN=ATP6V0A1 PE=1 SV=3	96.4	2	2	3	47136.3	30895.7	50679.6	38145.9	1.52566	1.32857	1.42712	0.098542
P08754	Guanine nucleotide-binding protein G(i) subunit alpha-3 OS=Homo sapiens OX=9606 GN=GNAI3 PE=1 SV=3	40.5	14	4	26	1.3449e+06	779009	907459	805163	1.72642	1.12705	1.42674	0.299686
P09972	Fructose-bisphosphate aldolase C OS=Homo sapiens OX=9606 GN=ALDOC PE=1 SV=2	39.4	15	2	19	190540	135343	477028	330154	1.40784	1.44486	1.42635	0.0185142
P49588	Alanine--tRNA ligase, cytoplasmic OS=Homo sapiens OX=9606 GN=AARS1 PE=1 SV=2	106.7	5	3	4	82925	51810.3	160152	127938	1.60055	1.25179	1.42617	0.174378
P14923	Junction plakoglobin OS=Homo sapiens OX=9606 GN=JUP PE=1 SV=3	81.7	39	15	24	1.82527e+06	1.0976e+06	963923	811022	1.66297	1.18853	1.42575	0.237221
O43592	Exportin-T OS=Homo sapiens OX=9606 GN=XPOT PE=1 SV=2	109.9	5	2	3	22046.6	22668.2	49479.6	26373.3	0.972578	1.87613	1.42435	0.451775
O95816	BAG family molecular chaperone regulator 2 OS=Homo sapiens OX=9606 GN=BAG2 PE=1 SV=1	23.8	8	3	14	153733	126353	256112	157010	1.2167	1.63119	1.42394	0.207244
P62899	60S ribosomal protein L31 OS=Homo sapiens OX=9606 GN=RPL31 PE=1 SV=1	14.5	4	2	14	381870	348739	588360	335829	1.095	1.75197	1.42348	0.328481
Q12931	Heat shock protein 75 kDa, mitochondrial OS=Homo sapiens OX=9606 GN=TRAP1 PE=1 SV=3	80.1	32	13	29	941214	717280	2.61183e+06	1.70375e+06	1.3122	1.53299	1.42259	0.110395
P27105	Stomatin OS=Homo sapiens OX=9606 GN=STOM PE=1 SV=3	31.7	6	2	12	92437.9	61689.7	88806.5	65953.1	1.49843	1.34651	1.42247	0.0759609
Q86TX2	Acyl-coenzyme A thioesterase 1 OS=Homo sapiens OX=9606 GN=ACOT1 PE=1 SV=1	46.2	4	4	11	108652	80349.3	158395	106114	1.35224	1.49268	1.42246	0.0702205
Q9Y265	RuvB-like 1 OS=Homo sapiens OX=9606 GN=RUVBL1 PE=1 SV=1	50.2	13	6	18	202984	187224	399864	227131	1.08418	1.7605	1.42234	0.338161
Q9Y2R0	Cytochrome c oxidase assembly factor 3 homolog, mitochondrial OS=Homo sapiens OX=9606 GN=COA3 PE=1 SV=1	11.7	3	3	26	110007	72597.5	396277	298573	1.5153	1.32723	1.42127	0.0940346
P49411	Elongation factor Tu, mitochondrial OS=Homo sapiens OX=9606 GN=TUFM PE=1 SV=2	49.5	54	15	41	3.72021e+06	2.82153e+06	6.44431e+06	4.22934e+06	1.31851	1.52372	1.42111	0.102603
P31943	Heterogeneous nuclear ribonucleoprotein H OS=Homo sapiens OX=9606 GN=HNRNPH1 PE=1 SV=4	49.2	19	4	17	327494	269285	562510	345966	1.21616	1.62591	1.42104	0.204873
O75694	Nuclear pore complex protein Nup155 OS=Homo sapiens OX=9606 GN=NUP155 PE=1 SV=1	155.1	2	2	3	14828.7	8618.27	14917.5	13332.6	1.72061	1.11888	1.41974	0.300864
Q13200	26S proteasome non-ATPase regulatory subunit 2 OS=Homo sapiens OX=9606 GN=PSMD2 PE=1 SV=3	100.1	11	4	6	295022	194435	505930	382746	1.51733	1.32184	1.41959	0.0977441
P11142	Heat shock cognate 71 kDa protein OS=Homo sapiens OX=9606 GN=HSPA8 PE=1 SV=1	70.9	147	24	47	1.60319e+07	1.30381e+07	2.57334e+07	1.60138e+07	1.22962	1.60695	1.41829	0.188666
P13639	Elongation factor 2 OS=Homo sapiens OX=9606 GN=EEF2 PE=1 SV=4	95.3	38	15	24	1.52595e+06	1.04199e+06	3.43669e+06	2.50914e+06	1.46447	1.36967	1.41707	0.0473974
P07195	L-lactate dehydrogenase B chain OS=Homo sapiens OX=9606 GN=LDHB PE=1 SV=2	36.6	30	11	37	1.55958e+06	1.0449e+06	3.84566e+06	2.87113e+06	1.49255	1.33942	1.41599	0.0765653
P31930	Cytochrome b-c1 complex subunit 1, mitochondrial OS=Homo sapiens OX=9606 GN=UQCRC1 PE=1 SV=3	52.6	28	11	35	1.21708e+06	936575	2.98335e+06	1.94736e+06	1.2995	1.532	1.41575	0.116247
Q14204	Cytoplasmic dynein 1 heavy chain 1 OS=Homo sapiens OX=9606 GN=DYNC1H1 PE=1 SV=5	532.1	19	12	3	394237	269405	395409	289218	1.46336	1.36717	1.41526	0.0480982
P12004	Proliferating cell nuclear antigen OS=Homo sapiens OX=9606 GN=PCNA PE=1 SV=1	28.8	4	3	15	70909	46995	152595	115497	1.50886	1.3212	1.41503	0.0938288
P30044	Peroxiredoxin-5, mitochondrial OS=Homo sapiens OX=9606 GN=PRDX5 PE=1 SV=4	22.1	10	5	36	220379	159876	847098	583846	1.37844	1.45089	1.41466	0.0362287
P42167	Lamina-associated polypeptide 2, isoforms beta/gamma OS=Homo sapiens OX=9606 GN=TMPO PE=1 SV=2	50.6	11	4	13	227947	154398	442325	327066	1.47636	1.3524	1.41438	0.0619805
P36578	60S ribosomal protein L4 OS=Homo sapiens OX=9606 GN=RPL4 PE=1 SV=5	47.7	23	9	26	1.58133e+06	1.22538e+06	2.43675e+06	1.58636e+06	1.29048	1.53606	1.41327	0.122792
P00338	L-lactate dehydrogenase A chain OS=Homo sapiens OX=9606 GN=LDHA PE=1 SV=2	36.7	34	11	35	3.11722e+06	2.00085e+06	7.58868e+06	5.98825e+06	1.55795	1.26726	1.41261	0.145344
Q5JTJ3	Cytochrome c oxidase assembly factor 6 homolog OS=Homo sapiens OX=9606 GN=COA6 PE=1 SV=1	14.1	2	2	22	14432.3	9421.62	91600.8	70841.4	1.53183	1.29304	1.41243	0.119393
Q9BUP3	Oxidoreductase HTATIP2 OS=Homo sapiens OX=9606 GN=HTATIP2 PE=1 SV=2	27	8	5	21	107987	82469	396870	262000	1.30942	1.51477	1.41209	0.102673
Q92520	Protein FAM3C OS=Homo sapiens OX=9606 GN=FAM3C PE=1 SV=1	24.7	6	3	18	18148.1	17785.5	118868	65919.5	1.02039	1.80322	1.41181	0.391419
Q5JTV8	Torsin-1A-interacting protein 1 OS=Homo sapiens OX=9606 GN=TOR1AIP1 PE=1 SV=2	66.2	6	3	6	69684.6	59070.9	180003	109501	1.17968	1.64384	1.41176	0.232083
P61009	Signal peptidase complex subunit 3 OS=Homo sapiens OX=9606 GN=SPCS3 PE=1 SV=1	20.3	2	2	12	60035.9	39662.4	148186	113212	1.51367	1.30893	1.4113	0.102372
O00299	Chloride intracellular channel protein 1 OS=Homo sapiens OX=9606 GN=CLIC1 PE=1 SV=4	26.9	10	5	32	183422	124004	466047	347195	1.47916	1.34232	1.41074	0.0684229
P40925	Malate dehydrogenase, cytoplasmic OS=Homo sapiens OX=9606 GN=MDH1 PE=1 SV=4	36.4	19	8	27	686853	474298	2.01272e+06	1.46727e+06	1.44815	1.37175	1.40995	0.0381973
P26641	Elongation factor 1-gamma OS=Homo sapiens OX=9606 GN=EEF1G PE=1 SV=3	50.1	19	8	18	740453	574327	1.25172e+06	818002	1.28925	1.53021	1.40973	0.120479
Q9BU61	NADH dehydrogenase [ubiquinone] 1 alpha subcomplex assembly factor 3 OS=Homo sapiens OX=9606 GN=NDUFAF3 PE=1 SV=1	20.3	7	3	20	48817.1	39454.4	133082	84151.3	1.2373	1.58146	1.40938	0.172078
P36776	Lon protease homolog, mitochondrial OS=Homo sapiens OX=9606 GN=LONP1 PE=1 SV=2	106.4	36	14	18	603337	421932	1.51895e+06	1.09501e+06	1.42994	1.38716	1.40855	0.0213916
P68104	Elongation factor 1-alpha 1 OS=Homo sapiens OX=9606 GN=EEF1A1 PE=1 SV=1	50.1	39	4	38	1.13772e+07	8.47764e+06	1.90385e+07	1.29102e+07	1.34202	1.47468	1.40835	0.0663291
P10515	Dihydrolipoyllysine-residue acetyltransferase component of pyruvate dehydrogenase complex, mitochondrial OS=Homo sapiens OX=9606 GN=DLAT PE=1 SV=3	69	21	8	16	1.42278e+06	1.14424e+06	2.46596e+06	1.56765e+06	1.24343	1.57303	1.40823	0.1648
P38919	Eukaryotic initiation factor 4A-III OS=Homo sapiens OX=9606 GN=EIF4A3 PE=1 SV=4	46.8	9	2	12	189448	117490	144113	119882	1.61246	1.20213	1.40729	0.205167
P00558	Phosphoglycerate kinase 1 OS=Homo sapiens OX=9606 GN=PGK1 PE=1 SV=3	44.6	17	8	25	330335	255478	1.02708e+06	675064	1.29301	1.52146	1.40723	0.114225
P28838	Cytosol aminopeptidase OS=Homo sapiens OX=9606 GN=LAP3 PE=1 SV=3	56.1	11	5	12	134131	103881	256534	168434	1.2912	1.52305	1.40713	0.115927
P53675	Clathrin heavy chain 2 OS=Homo sapiens OX=9606 GN=CLTCL1 PE=1 SV=2	186.9	21	1	5	91244.3	64152.5	66746.8	48008.9	1.4223	1.3903	1.4063	0.0160005
P12956	X-ray repair cross-complementing protein 6 OS=Homo sapiens OX=9606 GN=XRCC6 PE=1 SV=2	69.8	5	3	7	27119.5	27743	101670	55431.4	0.977524	1.83415	1.40584	0.428316
P00367	Glutamate dehydrogenase 1, mitochondrial OS=Homo sapiens OX=9606 GN=GLUD1 PE=1 SV=2	61.4	15	7	13	389121	301610	790703	520295	1.29015	1.51972	1.40493	0.114788
P32119	Peroxiredoxin-2 OS=Homo sapiens OX=9606 GN=PRDX2 PE=1 SV=5	21.9	26	8	39	2.18326e+06	1.51981e+06	4.27379e+06	3.11252e+06	1.43653	1.3731	1.40482	0.0317187
Q8NC51	Plasminogen activator inhibitor 1 RNA-binding protein OS=Homo sapiens OX=9606 GN=SERBP1 PE=1 SV=2	44.9	11	3	10	128767	83167	157866	125236	1.5483	1.26055	1.40442	0.143875
P46940	Ras GTPase-activating-like protein IQGAP1 OS=Homo sapiens OX=9606 GN=IQGAP1 PE=1 SV=1	189.1	36	14	12	927953	534840	679127	632570	1.73501	1.0736	1.40431	0.330705
P05023	Sodium/potassium-transporting ATPase subunit alpha-1 OS=Homo sapiens OX=9606 GN=ATP1A1 PE=1 SV=1	112.8	40	6	19	917645	592066	2.04929e+06	1.62993e+06	1.5499	1.25729	1.4036	0.146305
P51571	Translocon-associated protein subunit delta OS=Homo sapiens OX=9606 GN=SSR4 PE=1 SV=1	19	16	4	31	210509	183266	754211	455265	1.14865	1.65664	1.40265	0.253995
O95994	Anterior gradient protein 2 homolog OS=Homo sapiens OX=9606 GN=AGR2 PE=1 SV=1	20	34	8	43	4.4686e+06	3.45238e+06	1.1894e+07	7.87714e+06	1.29435	1.50994	1.40215	0.107795
P20618	Proteasome subunit beta type-1 OS=Homo sapiens OX=9606 GN=PSMB1 PE=1 SV=2	26.5	2	2	10	74970.9	53576.5	123192	87776.3	1.39932	1.40348	1.4014	0.00207686
P30041	Peroxiredoxin-6 OS=Homo sapiens OX=9606 GN=PRDX6 PE=1 SV=3	25	9	4	20	139529	102294	365098	253892	1.36401	1.43801	1.40101	0.0369995
P06731	Carcinoembryonic antigen-related cell adhesion molecule 5 OS=Homo sapiens OX=9606 GN=CEACAM5 PE=1 SV=4	76.7	6	2	5	258837	157974	219970	189162	1.63848	1.16287	1.40067	0.237805
Q13162	Peroxiredoxin-4 OS=Homo sapiens OX=9606 GN=PRDX4 PE=1 SV=1	30.5	12	4	21	304682	276656	949735	559767	1.1013	1.69666	1.39898	0.29768
P50990	T-complex protein 1 subunit theta OS=Homo sapiens OX=9606 GN=CCT8 PE=1 SV=4	59.6	9	5	11	253903	171774	397954	301547	1.47813	1.31971	1.39892	0.0792083
Q8NBJ4	Golgi membrane protein 1 OS=Homo sapiens OX=9606 GN=GOLM1 PE=1 SV=1	45.3	6	3	7	192989	114922	184485	165161	1.6793	1.117	1.39815	0.281149
P05161	Ubiquitin-like protein ISG15 OS=Homo sapiens OX=9606 GN=ISG15 PE=1 SV=5	17.9	5	3	15	136718	96386.3	288568	209585	1.41844	1.37685	1.39765	0.0207924
P62851	40S ribosomal protein S25 OS=Homo sapiens OX=9606 GN=RPS25 PE=1 SV=1	13.7	8	4	24	443351	326378	838877	585393	1.3584	1.43301	1.39571	0.0373081
P27348	14-3-3 protein theta OS=Homo sapiens OX=9606 GN=YWHAQ PE=1 SV=1	27.7	19	5	44	237256	163960	612327	456009	1.44703	1.3428	1.39491	0.0521193
P35613	Basigin OS=Homo sapiens OX=9606 GN=BSG PE=1 SV=2	42.2	6	2	5	115036	77039.3	278768	215552	1.49321	1.29327	1.39324	0.0999684
Q86UE4	Protein LYRIC OS=Homo sapiens OX=9606 GN=MTDH PE=1 SV=2	63.8	4	3	8	36655.1	25659.8	108467	80019.9	1.4285	1.3555	1.392	0.036499
Q9Y512	Sorting and assembly machinery component 50 homolog OS=Homo sapiens OX=9606 GN=SAMM50 PE=1 SV=3	51.9	8	4	8	180596	141246	400930	266382	1.27859	1.50509	1.39184	0.113253
Q99798	Aconitate hydratase, mitochondrial OS=Homo sapiens OX=9606 GN=ACO2 PE=1 SV=2	85.4	24	11	20	521680	344412	1.39335e+06	1.09935e+06	1.5147	1.26743	1.39106	0.123631
P13804	Electron transfer flavoprotein subunit alpha, mitochondrial OS=Homo sapiens OX=9606 GN=ETFA PE=1 SV=1	35.1	25	9	37	673217	489703	2.2287e+06	1.58618e+06	1.37475	1.40507	1.38991	0.0151631
P05165	Propionyl-CoA carboxylase alpha chain, mitochondrial OS=Homo sapiens OX=9606 GN=PCCA PE=1 SV=4	80	2	2	3	48091.8	34102.4	75015.8	54912.1	1.41022	1.36611	1.38816	0.0220544
P55265	Double-stranded RNA-specific adenosine deaminase OS=Homo sapiens OX=9606 GN=ADAR PE=1 SV=4	136	16	9	10	347170	243911	715125	530285	1.42335	1.34857	1.38596	0.0373919
P08559	Pyruvate dehydrogenase E1 component subunit alpha, somatic form, mitochondrial OS=Homo sapiens OX=9606 GN=PDHA1 PE=1 SV=3	43.3	16	7	18	472438	380753	908685	593578	1.2408	1.53086	1.38583	0.145031
Q16186	Proteasomal ubiquitin receptor ADRM1 OS=Homo sapiens OX=9606 GN=ADRM1 PE=1 SV=2	42.1	10	5	16	648527	535051	1.2224e+06	785190	1.21208	1.55683	1.38446	0.172371
P05198	Eukaryotic translation initiation factor 2 subunit 1 OS=Homo sapiens OX=9606 GN=EIF2S1 PE=1 SV=3	36.1	4	2	7	90401.1	65116.7	131198	95071.3	1.38829	1.37999	1.38414	0.00415013
Q06830	Peroxiredoxin-1 OS=Homo sapiens OX=9606 GN=PRDX1 PE=1 SV=1	22.1	24	5	37	817548	528541	1.20508e+06	989159	1.5468	1.21829	1.38255	0.164257
P07355	Annexin A2 OS=Homo sapiens OX=9606 GN=ANXA2 PE=1 SV=2	38.6	27	9	34	1.36462e+06	895232	1.68832e+06	1.36168e+06	1.52431	1.23988	1.3821	0.142217
P09661	U2 small nuclear ribonucleoprotein A' OS=Homo sapiens OX=9606 GN=SNRPA1 PE=1 SV=2	28.4	4	2	12	28845.5	21136.1	49238	35195.8	1.36475	1.39897	1.38186	0.017114
P08238	Heat shock protein HSP 90-beta OS=Homo sapiens OX=9606 GN=HSP90AB1 PE=1 SV=4	83.2	56	9	31	3.34072e+06	2.27646e+06	6.91706e+06	5.3773e+06	1.46751	1.28635	1.37693	0.0905805
P49720	Proteasome subunit beta type-3 OS=Homo sapiens OX=9606 GN=PSMB3 PE=1 SV=2	22.9	2	2	17	13395	19088.5	73986.9	36055.2	0.701729	2.05205	1.37689	0.675159
P10599	Thioredoxin OS=Homo sapiens OX=9606 GN=TXN PE=1 SV=3	11.7	5	2	21	362840	237479	556755	454906	1.52789	1.22389	1.37589	0.151998
Q14573	Inositol 1,4,5-trisphosphate receptor type 3 OS=Homo sapiens OX=9606 GN=ITPR3 PE=1 SV=2	303.9	21	9	4	505205	334537	436888	353247	1.51016	1.23678	1.37347	0.136692
Q07065	Cytoskeleton-associated protein 4 OS=Homo sapiens OX=9606 GN=CKAP4 PE=1 SV=2	66	28	10	24	502896	389960	910269	625254	1.28961	1.45584	1.37272	0.0831154
P14324	Farnesyl pyrophosphate synthase OS=Homo sapiens OX=9606 GN=FDPS PE=1 SV=4	48.2	12	4	12	427293	321353	1.091e+06	773074	1.32967	1.41124	1.37046	0.0407866
P40429	60S ribosomal protein L13a OS=Homo sapiens OX=9606 GN=RPL13A PE=1 SV=2	23.6	17	6	30	1.98016e+06	1.93328e+06	3.39438e+06	1.97831e+06	1.02425	1.7158	1.37002	0.345776
Q9H3G5	Probable serine carboxypeptidase CPVL OS=Homo sapiens OX=9606 GN=CPVL PE=1 SV=2	54.1	5	3	7	72091.3	58950.8	135772	89500.9	1.2229	1.51699	1.36995	0.147041
P46776	60S ribosomal protein L27a OS=Homo sapiens OX=9606 GN=RPL27A PE=1 SV=2	16.6	12	4	28	1.08677e+06	953016	1.84686e+06	1.155e+06	1.14035	1.59901	1.36968	0.229331
Q14247	Src substrate cortactin OS=Homo sapiens OX=9606 GN=CTTN PE=1 SV=2	61.5	34	13	29	1.34125e+06	866361	1.4323e+06	1.20271e+06	1.54814	1.1909	1.36952	0.178624
Q01469	Fatty acid-binding protein 5 OS=Homo sapiens OX=9606 GN=FABP5 PE=1 SV=3	15.2	12	4	33	655488	387416	776262	741542	1.69195	1.04682	1.36938	0.322563
Q53S08	Ras-related protein Rab-6D OS=Homo sapiens OX=9606 GN=RAB6D PE=2 SV=1	28.2	3	1	12	20340.2		37060.1	27097.4	--	1.36766	1.36766	0
O95425	Supervillin OS=Homo sapiens OX=9606 GN=SVIL PE=1 SV=2	247.6	11	7	4	211309	115376	123979	137842	1.83148	0.899429	1.36546	0.466027
Q96KP4	Cytosolic non-specific dipeptidase OS=Homo sapiens OX=9606 GN=CNDP2 PE=1 SV=2	52.8	2	2	6	19889	11040.2	24920.4	26911.1	1.80151	0.926027	1.36377	0.43774
P08133	Annexin A6 OS=Homo sapiens OX=9606 GN=ANXA6 PE=1 SV=3	75.8	4	4	7	54794.8	45614.8	155514	101912	1.20125	1.52596	1.3636	0.162353
P48735	Isocitrate dehydrogenase [NADP], mitochondrial OS=Homo sapiens OX=9606 GN=IDH2 PE=1 SV=2	50.9	45	18	43	1.295e+06	1.13214e+06	3.43237e+06	2.16844e+06	1.14385	1.58288	1.36336	0.219518
P08195	4F2 cell-surface antigen heavy chain OS=Homo sapiens OX=9606 GN=SLC3A2 PE=1 SV=3	68	33	14	25	1.04836e+06	1.0314e+06	2.90166e+06	1.69745e+06	1.01645	1.70942	1.36293	0.346486
P49748	Very long-chain specific acyl-CoA dehydrogenase, mitochondrial OS=Homo sapiens OX=9606 GN=ACADVL PE=1 SV=1	70.3	41	17	34	1.26132e+06	1.04187e+06	3.73224e+06	2.4639e+06	1.21063	1.51477	1.3627	0.152071
P49419	Alpha-aminoadipic semialdehyde dehydrogenase OS=Homo sapiens OX=9606 GN=ALDH7A1 PE=1 SV=5	58.5	6	3	7	46546.2	35297.8	84597.6	60184.2	1.31867	1.40564	1.36216	0.043487
Q9H9B4	Sideroflexin-1 OS=Homo sapiens OX=9606 GN=SFXN1 PE=1 SV=4	35.6	7	3	11	143959	104049	298235	222566	1.38356	1.33999	1.36177	0.0217877
Q9P2R7	Succinate--CoA ligase [ADP-forming] subunit beta, mitochondrial OS=Homo sapiens OX=9606 GN=SUCLA2 PE=1 SV=3	50.3	11	6	12	384961	308248	927770	629315	1.24887	1.47425	1.36156	0.112693
P11216	Glycogen phosphorylase, brain form OS=Homo sapiens OX=9606 GN=PYGB PE=1 SV=5	96.6	2	2	2	25728.7	28065	62936.2	34919.1	0.916753	1.80234	1.35955	0.442796
P15531	Nucleoside diphosphate kinase A OS=Homo sapiens OX=9606 GN=NME1 PE=1 SV=1	17.1	18	1	39	19548.7	19075.7	68408.1	40383	1.02479	1.69398	1.35939	0.334594
Q15084	Protein disulfide-isomerase A6 OS=Homo sapiens OX=9606 GN=PDIA6 PE=1 SV=1	48.1	43	10	27	2.35124e+06	2.20505e+06	7.54358e+06	4.56834e+06	1.0663	1.65127	1.35879	0.292487
Q02218	2-oxoglutarate dehydrogenase, mitochondrial OS=Homo sapiens OX=9606 GN=OGDH PE=1 SV=3	115.9	15	8	9	343622	325736	682161	410283	1.05491	1.66266	1.35878	0.303874
P11177	Pyruvate dehydrogenase E1 component subunit beta, mitochondrial OS=Homo sapiens OX=9606 GN=PDHB PE=1 SV=3	39.2	23	6	21	510583	433160	988923	643837	1.17874	1.53598	1.35736	0.178622
O75369	Filamin-B OS=Homo sapiens OX=9606 GN=FLNB PE=1 SV=2	278	15	8	5	188356	102476	123286	140737	1.83805	0.876	1.35703	0.481028
O43399	Tumor protein D54 OS=Homo sapiens OX=9606 GN=TPD52L2 PE=1 SV=2	22.2	11	4	29	105294	64497	182502	168820	1.63253	1.08105	1.35679	0.275744
P13796	Plastin-2 OS=Homo sapiens OX=9606 GN=LCP1 PE=1 SV=6	70.2	61	17	41	1.56861e+06	1.34113e+06	3.24478e+06	2.1019e+06	1.16962	1.54374	1.35668	0.187058
O00303	Eukaryotic translation initiation factor 3 subunit F OS=Homo sapiens OX=9606 GN=EIF3F PE=1 SV=1	37.5	8	3	11	106830	99621.1	178497	108855	1.07237	1.63977	1.35607	0.283699
P12270	Nucleoprotein TPR OS=Homo sapiens OX=9606 GN=TPR PE=1 SV=3	267.1	8	3	2	143946	100607	183202	143043	1.43078	1.28074	1.35576	0.075019
P30519	Heme oxygenase 2 OS=Homo sapiens OX=9606 GN=HMOX2 PE=1 SV=2	36	2	2	9	19591	13254.8	61062.1	49526.4	1.47804	1.23292	1.35548	0.122559
Q14697	Neutral alpha-glucosidase AB OS=Homo sapiens OX=9606 GN=GANAB PE=1 SV=3	106.8	20	10	14	156847	182065	616886	333582	0.86149	1.84928	1.35538	0.493893
P61158	Actin-related protein 3 OS=Homo sapiens OX=9606 GN=ACTR3 PE=1 SV=3	47.3	18	10	34	906845	663685	901568	671958	1.36638	1.3417	1.35404	0.0123387
Q9BUJ2	Heterogeneous nuclear ribonucleoprotein U-like protein 1 OS=Homo sapiens OX=9606 GN=HNRNPUL1 PE=1 SV=2	95.7	10	4	5	80193.7	54460.4	111858	91102.9	1.47251	1.22782	1.35017	0.122346
P62070	Ras-related protein R-Ras2 OS=Homo sapiens OX=9606 GN=RRAS2 PE=1 SV=1	23.4	6	3	19	121619	88352.1	119498	90319.7	1.37653	1.32305	1.34979	0.0267383
P07237	Protein disulfide-isomerase OS=Homo sapiens OX=9606 GN=P4HB PE=1 SV=3	57.1	69	22	51	3.42291e+06	2.71323e+06	1.13914e+07	7.92395e+06	1.26156	1.43759	1.34958	0.0880153
P08708	40S ribosomal protein S17 OS=Homo sapiens OX=9606 GN=RPS17 PE=1 SV=2	15.5	3	2	24	119790	84681.4	281018	218788	1.41459	1.28443	1.34951	0.0650801
O60547	GDP-mannose 4,6 dehydratase OS=Homo sapiens OX=9606 GN=GMDS PE=1 SV=1	41.9	4	3	8	79285.1	57862.1	111270	83742.1	1.37024	1.32872	1.34948	0.0207606
P07437	Tubulin beta chain OS=Homo sapiens OX=9606 GN=TUBB PE=1 SV=2	49.6	72	5	42	3.67499e+06	3.00317e+06	6.0249e+06	4.08436e+06	1.22371	1.47512	1.34941	0.125705
Q8IXI1	Mitochondrial Rho GTPase 2 OS=Homo sapiens OX=9606 GN=RHOT2 PE=1 SV=2	68.1	4	2	5	107108	69763.7	162356	139718	1.5353	1.16203	1.34866	0.186634
P07339	Cathepsin D OS=Homo sapiens OX=9606 GN=CTSD PE=1 SV=1	44.5	26	11	36	1.06525e+06	741888	2.79414e+06	2.21517e+06	1.43586	1.26137	1.34861	0.0872446
Q4G0N4	NAD kinase 2, mitochondrial OS=Homo sapiens OX=9606 GN=NADK2 PE=1 SV=2	49.4	11	5	16	111683	117166	254216	145785	0.953203	1.74377	1.34848	0.395281
Q99623	Prohibitin-2 OS=Homo sapiens OX=9606 GN=PHB2 PE=1 SV=2	33.3	48	13	51	3.52005e+06	3.22458e+06	6.2422e+06	3.88943e+06	1.09163	1.60491	1.34827	0.256641
Q96DV4	39S ribosomal protein L38, mitochondrial OS=Homo sapiens OX=9606 GN=MRPL38 PE=1 SV=2	44.6	6	2	7	73813.2	58784.8	91160.4	63487.3	1.25565	1.43588	1.34577	0.0901155
Q15233	Non-POU domain-containing octamer-binding protein OS=Homo sapiens OX=9606 GN=NONO PE=1 SV=4	54.2	16	6	14	181394	167642	347859	216235	1.08203	1.60871	1.34537	0.263339
P21281	V-type proton ATPase subunit B, brain isoform OS=Homo sapiens OX=9606 GN=ATP6V1B2 PE=1 SV=3	56.5	3	2	6	23279.5		37082.6	27584.8	--	1.34431	1.34431	0
P13667	Protein disulfide-isomerase A4 OS=Homo sapiens OX=9606 GN=PDIA4 PE=1 SV=2	72.9	36	17	32	964437	635491	2.49324e+06	2.13091e+06	1.51763	1.17003	1.34383	0.173795
Q96G23	Ceramide synthase 2 OS=Homo sapiens OX=9606 GN=CERS2 PE=1 SV=1	44.8	5	2	7	139023	117466	444504	295720	1.18351	1.50313	1.34332	0.159807
Q16891	MICOS complex subunit MIC60 OS=Homo sapiens OX=9606 GN=IMMT PE=1 SV=1	83.6	40	17	28	1.04682e+06	770375	2.0268e+06	1.52649e+06	1.35884	1.32775	1.3433	0.0155475
Q9Y2Q3	Glutathione S-transferase kappa 1 OS=Homo sapiens OX=9606 GN=GSTK1 PE=1 SV=3	25.5	7	2	13	118291	82806	253824	202408	1.42853	1.25402	1.34127	0.0872528
O14974	Protein phosphatase 1 regulatory subunit 12A OS=Homo sapiens OX=9606 GN=PPP1R12A PE=1 SV=1	115.2	3	2	2	56551.3	44104	68559.9	49009.2	1.28222	1.39892	1.34057	0.0583472
P31948	Stress-induced-phosphoprotein 1 OS=Homo sapiens OX=9606 GN=STIP1 PE=1 SV=1	62.6	4	2	4	65639.6	57002.8	144204	94353.8	1.15152	1.52833	1.33993	0.188409
P05556	Integrin beta-1 OS=Homo sapiens OX=9606 GN=ITGB1 PE=1 SV=2	88.4	9	4	5	129419	89888.5	273188	220337	1.43977	1.23986	1.33982	0.0999572
P68366	Tubulin alpha-4A chain OS=Homo sapiens OX=9606 GN=TUBA4A PE=1 SV=1	49.9	30	2	37	114961	103312	171706	109667	1.11276	1.5657	1.33923	0.226473
O60763	General vesicular transport factor p115 OS=Homo sapiens OX=9606 GN=USO1 PE=1 SV=2	107.8	10	6	9	59484.2	38228	112363	100180	1.55604	1.12162	1.33883	0.217211
Q9BW92	Threonine--tRNA ligase, mitochondrial OS=Homo sapiens OX=9606 GN=TARS2 PE=1 SV=1	81	6	3	6	27291.4	40766.1	107629	53599.9	0.669463	2.00801	1.33874	0.669275
Q9H3P7	Golgi resident protein GCP60 OS=Homo sapiens OX=9606 GN=ACBD3 PE=1 SV=4	60.6	7	3	10	54010	35818.3	93110.3	79683.8	1.50789	1.1685	1.33819	0.169696
P23588	Eukaryotic translation initiation factor 4B OS=Homo sapiens OX=9606 GN=EIF4B PE=1 SV=2	69.1	8	4	10	74061	49404.6	127077	108060	1.49907	1.17598	1.33753	0.161545
Q9H8Y8	Golgi reassembly-stacking protein 2 OS=Homo sapiens OX=9606 GN=GORASP2 PE=1 SV=3	47.1	4	2	7	8999.05		27603	20642.4	--	1.3372	1.3372	0
P46781	40S ribosomal protein S9 OS=Homo sapiens OX=9606 GN=RPS9 PE=1 SV=3	22.6	16	6	28	666651	849012	1.51942e+06	804425	0.785209	1.88883	1.33702	0.55181
Q13045	Protein flightless-1 homolog OS=Homo sapiens OX=9606 GN=FLII PE=1 SV=2	144.7	35	16	16	2.15127e+06	1.33802e+06	1.23854e+06	1.16536e+06	1.6078	1.06279	1.3353	0.272503
P62263	40S ribosomal protein S14 OS=Homo sapiens OX=9606 GN=RPS14 PE=1 SV=3	16.3	13	4	36	878128	714928	1.07829e+06	748522	1.22828	1.44056	1.33442	0.106142
P34932	Heat shock 70 kDa protein 4 OS=Homo sapiens OX=9606 GN=HSPA4 PE=1 SV=4	94.3	11	4	9	129220	109249	249255	167786	1.1828	1.48555	1.33418	0.151376
Q99714	3-hydroxyacyl-CoA dehydrogenase type-2 OS=Homo sapiens OX=9606 GN=HSD17B10 PE=1 SV=3	26.9	13	4	29	63123.8	65243.7	299073	175915	0.967508	1.70009	1.3338	0.366293
P02786	Transferrin receptor protein 1 OS=Homo sapiens OX=9606 GN=TFRC PE=1 SV=2	84.8	29	14	22	1.02907e+06	862056	2.47694e+06	1.68258e+06	1.19374	1.47211	1.33293	0.139185
P30049	ATP synthase subunit delta, mitochondrial OS=Homo sapiens OX=9606 GN=ATP5F1D PE=1 SV=2	17.5	6	2	14	1.19857e+06	733287	1.76962e+06	1.71598e+06	1.63452	1.03126	1.33289	0.301626
P01019	Angiotensinogen OS=Homo sapiens OX=9606 GN=AGT PE=1 SV=2	52	9	5	15	179920	141861	580786	416126	1.26828	1.3957	1.33199	0.063708
P14618	Pyruvate kinase PKM OS=Homo sapiens OX=9606 GN=PKM PE=1 SV=4	57.9	93	24	50	7.96005e+06	6.56262e+06	1.50727e+07	1.03908e+07	1.21294	1.45057	1.33176	0.118818
P49327	Fatty acid synthase OS=Homo sapiens OX=9606 GN=FASN PE=1 SV=3	273.3	98	38	19	3.33212e+06	2.49197e+06	4.58528e+06	3.46181e+06	1.33714	1.32453	1.33084	0.00630424
P12532	Creatine kinase U-type, mitochondrial OS=Homo sapiens OX=9606 GN=CKMT1A PE=1 SV=1	47	12	4	13	194179	163534	483539	328269	1.1874	1.473	1.3302	0.1428
P31689	DnaJ homolog subfamily A member 1 OS=Homo sapiens OX=9606 GN=DNAJA1 PE=1 SV=2	44.8	3	2	7	38384.8	29901.9	65188.2	47363.3	1.28369	1.37634	1.33002	0.046325
O15230	Laminin subunit alpha-5 OS=Homo sapiens OX=9606 GN=LAMA5 PE=1 SV=8	399.5	19	11	4	178723	130966	281548	217579	1.36465	1.29401	1.32933	0.0353218
P23526	Adenosylhomocysteinase OS=Homo sapiens OX=9606 GN=AHCY PE=1 SV=4	47.7	12	5	12	267322	200418	445256	336452	1.33382	1.32339	1.3286	0.00521813
P53597	Succinate--CoA ligase [ADP/GDP-forming] subunit alpha, mitochondrial OS=Homo sapiens OX=9606 GN=SUCLG1 PE=1 SV=4	36.2	7	4	17	67375.9	65503.4	531508	326638	1.02859	1.62721	1.3279	0.299311
P10412	Histone H1.4 OS=Homo sapiens OX=9606 GN=H1-4 PE=1 SV=2	21.9	15	1	25	487180	328221	416264	355716	1.48431	1.17021	1.32726	0.157045
Q8IVT2	Mitotic interactor and substrate of PLK1 OS=Homo sapiens OX=9606 GN=MISP PE=1 SV=1	75.3	8	4	8	1.35999e+07	7.90116e+06	6.4151e+06	6.89061e+06	1.72125	0.930991	1.32612	0.395131
Q9P0K7	Ankycorbin OS=Homo sapiens OX=9606 GN=RAI14 PE=1 SV=2	110	33	16	20	960990	720199	827382	627811	1.33434	1.31788	1.32611	0.00822746
P0DMV9	Heat shock 70 kDa protein 1B OS=Homo sapiens OX=9606 GN=HSPA1B PE=1 SV=1	70	104	23	52	8.615e+06	7.77323e+06	1.22615e+07	7.94333e+06	1.10829	1.54362	1.32595	0.217663
P53396	ATP-citrate synthase OS=Homo sapiens OX=9606 GN=ACLY PE=1 SV=3	120.8	18	9	11	217494	168455	415000	305347	1.29111	1.35911	1.32511	0.0340011
P14314	Glucosidase 2 subunit beta OS=Homo sapiens OX=9606 GN=PRKCSH PE=1 SV=2	59.4	26	9	20	631763	450559	1.4385e+06	1.15267e+06	1.40218	1.24797	1.32507	0.0771047
P30101	Protein disulfide-isomerase A3 OS=Homo sapiens OX=9606 GN=PDIA3 PE=1 SV=4	56.7	55	16	33	2.10777e+06	1.54295e+06	5.44295e+06	4.25555e+06	1.36606	1.27902	1.32254	0.0435206
P78371	T-complex protein 1 subunit beta OS=Homo sapiens OX=9606 GN=CCT2 PE=1 SV=4	57.5	14	5	14	214888	183150	362963	246926	1.17329	1.46993	1.32161	0.148321
P62873	Guanine nucleotide-binding protein G(I)/G(S)/G(T) subunit beta-1 OS=Homo sapiens OX=9606 GN=GNB1 PE=1 SV=3	37.4	15	3	23	177278	121731	180383	152094	1.45631	1.186	1.32115	0.135156
Q562R1	Beta-actin-like protein 2 OS=Homo sapiens OX=9606 GN=ACTBL2 PE=1 SV=2	42	174	2	20	5.52182e+07	6.17896e+07	5.70217e+07	3.26138e+07	0.893648	1.74839	1.32102	0.42737
P05026	Sodium/potassium-transporting ATPase subunit beta-1 OS=Homo sapiens OX=9606 GN=ATP1B1 PE=1 SV=1	35	9	4	17	320474	233768	631126	499913	1.37091	1.26247	1.31669	0.0542187
P31937	3-hydroxyisobutyrate dehydrogenase, mitochondrial OS=Homo sapiens OX=9606 GN=HIBADH PE=1 SV=2	35.3	7	4	20	58641.6	40306.8	136827	116131	1.45488	1.17821	1.31655	0.138334
P30837	Aldehyde dehydrogenase X, mitochondrial OS=Homo sapiens OX=9606 GN=ALDH1B1 PE=1 SV=4	57.2	12	4	11	445324	360918	842665	603604	1.23386	1.39606	1.31496	0.0810967
P04181	Ornithine aminotransferase, mitochondrial OS=Homo sapiens OX=9606 GN=OAT PE=1 SV=1	48.5	6	3	9	123361	97760.1	208468	152544	1.26187	1.36661	1.31424	0.0523686
P18124	60S ribosomal protein L7 OS=Homo sapiens OX=9606 GN=RPL7 PE=1 SV=1	29.2	21	8	24	2.24365e+06	1.77855e+06	3.58291e+06	2.62108e+06	1.2615	1.36696	1.31423	0.0527272
P67809	Y-box-binding protein 1 OS=Homo sapiens OX=9606 GN=YBX1 PE=1 SV=3	35.9	16	3	41	314681	273045	446081	302604	1.15249	1.47414	1.31332	0.160828
Q9UJ70	N-acetyl-D-glucosamine kinase OS=Homo sapiens OX=9606 GN=NAGK PE=1 SV=4	37.4	2	2	8	69815.9	40757.3	61059.9	66897.1	1.71297	0.912743	1.31285	0.400112
P11310	Medium-chain specific acyl-CoA dehydrogenase, mitochondrial OS=Homo sapiens OX=9606 GN=ACADM PE=1 SV=1	46.6	15	7	17	531282	386743	1.22221e+06	976533	1.37373	1.25158	1.31266	0.0610751
Q9NX63	MICOS complex subunit MIC19 OS=Homo sapiens OX=9606 GN=CHCHD3 PE=1 SV=1	26.1	20	7	29	1.00559e+06	745933	1.60916e+06	1.26086e+06	1.3481	1.27624	1.31217	0.0359332
P63104	14-3-3 protein zeta/delta OS=Homo sapiens OX=9606 GN=YWHAZ PE=1 SV=1	27.7	26	8	50	1.96404e+06	1.30802e+06	4.07393e+06	3.63078e+06	1.50153	1.12205	1.31179	0.18974
P35579	Myosin-9 OS=Homo sapiens OX=9606 GN=MYH9 PE=1 SV=4	226.4	435	96	54	7.28002e+07	4.32428e+07	3.68341e+07	3.92605e+07	1.68352	0.938198	1.31086	0.372662
P78527	DNA-dependent protein kinase catalytic subunit OS=Homo sapiens OX=9606 GN=PRKDC PE=1 SV=3	468.8	60	28	8	1.14327e+06	979112	1.47356e+06	1.01343e+06	1.16766	1.45403	1.31085	0.143182
P55084	Trifunctional enzyme subunit beta, mitochondrial OS=Homo sapiens OX=9606 GN=HADHB PE=1 SV=3	51.3	32	13	28	2.20457e+06	1.85469e+06	3.67189e+06	2.5638e+06	1.18865	1.43221	1.31043	0.121781
P51648	Aldehyde dehydrogenase family 3 member A2 OS=Homo sapiens OX=9606 GN=ALDH3A2 PE=1 SV=1	54.8	5	3	8	78232.9	58365.3	152443	119117	1.3404	1.27977	1.31009	0.0303138
O00231	26S proteasome non-ATPase regulatory subunit 11 OS=Homo sapiens OX=9606 GN=PSMD11 PE=1 SV=3	47.4	14	5	14	287544	226535	378771	280469	1.26932	1.35049	1.30991	0.0405888
Q8N1F7	Nuclear pore complex protein Nup93 OS=Homo sapiens OX=9606 GN=NUP93 PE=1 SV=2	93.4	3	2	3	51072.1	34029.6	89037.7	79826.1	1.50081	1.1154	1.3081	0.192709
Q9UQ80	Proliferation-associated protein 2G4 OS=Homo sapiens OX=9606 GN=PA2G4 PE=1 SV=3	43.8	7	6	18	185912	141709	440183	337544	1.31193	1.30408	1.308	0.00392563
P36873	Serine/threonine-protein phosphatase PP1-gamma catalytic subunit OS=Homo sapiens OX=9606 GN=PPP1CC PE=1 SV=1	37	8	2	19	123381	88570.5	116448	95477	1.39303	1.21964	1.30634	0.0866934
P51572	B-cell receptor-associated protein 31 OS=Homo sapiens OX=9606 GN=BCAP31 PE=1 SV=3	28	11	4	17	116665	89223.2	399973	306887	1.30757	1.30332	1.30544	0.0021222
P30046	D-dopachrome decarboxylase OS=Homo sapiens OX=9606 GN=DDT PE=1 SV=3	12.7	8	3	28	279580	224425	944653	694823	1.24576	1.35956	1.30266	0.0568991
P61106	Ras-related protein Rab-14 OS=Homo sapiens OX=9606 GN=RAB14 PE=1 SV=4	23.9	4	2	16	44379.4	34293.6	95232.9	72732.1	1.2941	1.30937	1.30174	0.00763174
P07900	Heat shock protein HSP 90-alpha OS=Homo sapiens OX=9606 GN=HSP90AA1 PE=1 SV=5	84.6	36	8	23	277590	201190	1.01806e+06	836891	1.37974	1.21648	1.29811	0.0816294
P06733	Alpha-enolase OS=Homo sapiens OX=9606 GN=ENO1 PE=1 SV=2	47.1	55	15	48	2.47201e+06	2.07608e+06	5.9719e+06	4.25098e+06	1.19071	1.40483	1.29777	0.107057
Q14974	Importin subunit beta-1 OS=Homo sapiens OX=9606 GN=KPNB1 PE=1 SV=2	97.1	10	4	6	251690	197408	504744	382357	1.27497	1.32009	1.29753	0.0225566
Q92945	Far upstream element-binding protein 2 OS=Homo sapiens OX=9606 GN=KHSRP PE=1 SV=4	73.1	17	8	22	239173	161810	475149	425970	1.47811	1.11545	1.29678	0.18133
O00165	HCLS1-associated protein X-1 OS=Homo sapiens OX=9606 GN=HAX1 PE=1 SV=2	31.6	5	2	7	50188	49653.4	104475	66045.4	1.01077	1.58186	1.29631	0.285548
P50991	T-complex protein 1 subunit delta OS=Homo sapiens OX=9606 GN=CCT4 PE=1 SV=4	57.9	13	6	17	214713	168047	380560	289644	1.2777	1.31389	1.29579	0.0180963
P30520	Adenylosuccinate synthetase isozyme 2 OS=Homo sapiens OX=9606 GN=ADSS2 PE=1 SV=3	50.1	2	2	7	16486.7	12505.2	32928.2	25912.1	1.31838	1.27077	1.29458	0.0238067
Q96C19	EF-hand domain-containing protein D2 OS=Homo sapiens OX=9606 GN=EFHD2 PE=1 SV=1	26.7	7	5	26	451229	272512	264479	283834	1.65581	0.93181	1.29381	0.362
Q8TB61	Adenosine 3'-phospho 5'-phosphosulfate transporter 1 OS=Homo sapiens OX=9606 GN=SLC35B2 PE=1 SV=1	47.5	6	3	8	119285	100139	263876	189407	1.19119	1.39317	1.29218	0.10099
P35270	Sepiapterin reductase OS=Homo sapiens OX=9606 GN=SPR PE=1 SV=1	28	3	2	8	45015.3	30170.3	82892.4	75980.5	1.49204	1.09097	1.2915	0.200536
P18754	Regulator of chromosome condensation OS=Homo sapiens OX=9606 GN=RCC1 PE=1 SV=1	44.9	2	2	5	44782.9	28057.7	65357.8	66266.6	1.5961	0.986286	1.29119	0.304909
P40227	T-complex protein 1 subunit zeta OS=Homo sapiens OX=9606 GN=CCT6A PE=1 SV=3	58	2	1	4	225760	183646	372802	275574	1.22933	1.35282	1.29107	0.0617455
P04792	Heat shock protein beta-1 OS=Homo sapiens OX=9606 GN=HSPB1 PE=1 SV=2	22.8	9	3	18	213505	201992	387555	254289	1.057	1.52407	1.29053	0.233538
Q9Y3I0	RNA-splicing ligase RtcB homolog OS=Homo sapiens OX=9606 GN=RTCB PE=1 SV=1	55.2	2	2	4	94197.7	71946.2	131048	103061	1.30928	1.27156	1.29042	0.0188627
P38117	Electron transfer flavoprotein subunit beta OS=Homo sapiens OX=9606 GN=ETFB PE=1 SV=3	27.8	19	9	37	892662	660353	2.31694e+06	1.88825e+06	1.3518	1.22704	1.28942	0.0623801
P16403	Histone H1.2 OS=Homo sapiens OX=9606 GN=H1-2 PE=1 SV=2	21.4	19	1	26	730591	530211	646587	538955	1.37793	1.1997	1.28881	0.08911
P08865	40S ribosomal protein SA OS=Homo sapiens OX=9606 GN=RPSA PE=1 SV=4	32.8	20	8	38	519589	435970	1.4769e+06	1.06843e+06	1.1918	1.38232	1.28706	0.0952589
P35580	Myosin-10 OS=Homo sapiens OX=9606 GN=MYH10 PE=1 SV=3	228.9	143	47	37	7.42916e+06	4.68607e+06	3.75748e+06	3.81095e+06	1.58537	0.985969	1.28567	0.299701
P62701	40S ribosomal protein S4, X isoform OS=Homo sapiens OX=9606 GN=RPS4X PE=1 SV=2	29.6	18	6	28	729876	586939	1.0457e+06	788415	1.24353	1.32633	1.28493	0.0414028
P51153	Ras-related protein Rab-13 OS=Homo sapiens OX=9606 GN=RAB13 PE=1 SV=1	22.8	9	3	26	62581.9	48201.2	101447	79836.4	1.29835	1.27068	1.28452	0.0138312
Q969N2	GPI transamidase component PIG-T OS=Homo sapiens OX=9606 GN=PIGT PE=1 SV=1	65.7	3	2	3	13477.8	12605	32686.4	21804.6	1.06925	1.49906	1.28415	0.214905
P05091	Aldehyde dehydrogenase, mitochondrial OS=Homo sapiens OX=9606 GN=ALDH2 PE=1 SV=2	56.3	4	2	7	38847.2	41399.9	130902	80330.4	0.938341	1.62955	1.28395	0.345604
Q9Y262	Eukaryotic translation initiation factor 3 subunit L OS=Homo sapiens OX=9606 GN=EIF3L PE=1 SV=1	66.7	5	2	5	60791	50139	82755.9	61191.4	1.21245	1.35241	1.28243	0.0699814
Q9ULV4	Coronin-1C OS=Homo sapiens OX=9606 GN=CORO1C PE=1 SV=1	53.2	40	13	27	2.58267e+06	1.69984e+06	1.60913e+06	1.54268e+06	1.51936	1.04308	1.28122	0.238144
P56385	ATP synthase subunit e, mitochondrial OS=Homo sapiens OX=9606 GN=ATP5ME PE=1 SV=2	7.9	6	3	52	105777	89490.5	466293	337984	1.182	1.37963	1.28081	0.0988181
Q2TB90	Hexokinase HKDC1 OS=Homo sapiens OX=9606 GN=HKDC1 PE=1 SV=3	102.5	17	9	13	314122	264268	679289	496487	1.18865	1.36819	1.27842	0.0897717
Q13573	SNW domain-containing protein 1 OS=Homo sapiens OX=9606 GN=SNW1 PE=1 SV=1	61.5	2	2	5	10993.9	7130.97	10834.9	10676.3	1.54171	1.01486	1.27828	0.263421
P13489	Ribonuclease inhibitor OS=Homo sapiens OX=9606 GN=RNH1 PE=1 SV=2	49.9	11	5	16	142245	124802	271394	191909	1.13977	1.41418	1.27697	0.137205
P10253	Lysosomal alpha-glucosidase OS=Homo sapiens OX=9606 GN=GAA PE=1 SV=4	105.3	6	2	3	67550.7	47875.8	132561	116172	1.41096	1.14107	1.27602	0.134942
Q7Z406	Myosin-14 OS=Homo sapiens OX=9606 GN=MYH14 PE=1 SV=2	227.7	40	6	9	104491	70190.4	54827.4	51666.7	1.48868	1.06117	1.27492	0.213751
Q99729	Heterogeneous nuclear ribonucleoprotein A/B OS=Homo sapiens OX=9606 GN=HNRNPAB PE=1 SV=2	36.2	7	1	7	61547.4	40639.9	69971.3	67668.3	1.51446	1.03403	1.27425	0.240212
P32322	Pyrroline-5-carboxylate reductase 1, mitochondrial OS=Homo sapiens OX=9606 GN=PYCR1 PE=1 SV=2	33.3	7	2	13	144954	121937	383038	282937	1.18877	1.35379	1.27128	0.0825139
Q14152	Eukaryotic translation initiation factor 3 subunit A OS=Homo sapiens OX=9606 GN=EIF3A PE=1 SV=1	166.5	10	4	4	77965.6	91981.8	131631	77671.6	0.84762	1.69471	1.27116	0.423544
P02511	Alpha-crystallin B chain OS=Homo sapiens OX=9606 GN=CRYAB PE=1 SV=2	20.1	6	5	29	155453	127259	307056	232541	1.22155	1.32044	1.27099	0.0494447
Q9BZE4	GTP-binding protein 4 OS=Homo sapiens OX=9606 GN=GTPBP4 PE=1 SV=3	73.9	6	2	3	97805.6	75499.2	98721.4	79216.3	1.29545	1.24622	1.27084	0.0246139
Q13151	Heterogeneous nuclear ribonucleoprotein A0 OS=Homo sapiens OX=9606 GN=HNRNPA0 PE=1 SV=1	30.8	3	2	10	20221	20412.7	49662.4	32040.2	0.990611	1.55	1.27031	0.279696
P30048	Thioredoxin-dependent peroxide reductase, mitochondrial OS=Homo sapiens OX=9606 GN=PRDX3 PE=1 SV=3	27.7	11	4	18	336247	451355	1.52056e+06	848507	0.744972	1.79204	1.26851	0.523536
Q12907	Vesicular integral-membrane protein VIP36 OS=Homo sapiens OX=9606 GN=LMAN2 PE=1 SV=1	40.2	7	4	11	107546	75587.1	428458	384757	1.4228	1.11358	1.26819	0.154612
P05166	Propionyl-CoA carboxylase beta chain, mitochondrial OS=Homo sapiens OX=9606 GN=PCCB PE=1 SV=3	58.2	5	3	7	53826	65446.4	137209	80088.7	0.822445	1.71322	1.26783	0.445386
P35232	Prohibitin 1 OS=Homo sapiens OX=9606 GN=PHB1 PE=1 SV=1	29.8	36	11	47	2.59103e+06	2.41887e+06	4.37285e+06	2.98788e+06	1.07117	1.46353	1.26735	0.196177
P49755	Transmembrane emp24 domain-containing protein 10 OS=Homo sapiens OX=9606 GN=TMED10 PE=1 SV=2	25	7	3	19	42686.7	47189.5	237251	145750	0.90458	1.6278	1.26619	0.361609
Q969L2	Protein MAL2 OS=Homo sapiens OX=9606 GN=MAL2 PE=1 SV=1	19.1	5	2	19	231967	180648	178624	143384	1.28408	1.24577	1.26493	0.0191551
P61803	Dolichyl-diphosphooligosaccharide--protein glycosyltransferase subunit DAD1 OS=Homo sapiens OX=9606 GN=DAD1 PE=1 SV=3	12.5	8	3	29	171703	147793	521304	381156	1.16178	1.36769	1.26474	0.102955
P35237	Serpin B6 OS=Homo sapiens OX=9606 GN=SERPINB6 PE=1 SV=3	42.6	4	2	6	40577.3	31915.4	57334.1	45597	1.2714	1.25741	1.26441	0.00699705
P20700	Lamin-B1 OS=Homo sapiens OX=9606 GN=LMNB1 PE=1 SV=2	66.4	11	5	10	135812	109696	206587	160103	1.23808	1.29034	1.26421	0.0261272
O00159	Unconventional myosin-Ic OS=Homo sapiens OX=9606 GN=MYO1C PE=1 SV=4	121.6	116	32	32	1.67857e+07	1.0731e+07	8.2986e+06	8.61058e+06	1.56422	0.963768	1.26399	0.300224
Q9Y4W6	AFG3-like protein 2 OS=Homo sapiens OX=9606 GN=AFG3L2 PE=1 SV=2	88.5	6	4	6	80933.7	85242.6	231844	146883	0.949451	1.57842	1.26394	0.314484
O43795	Unconventional myosin-Ib OS=Homo sapiens OX=9606 GN=MYO1B PE=1 SV=3	131.9	16	9	9	962647	600871	544012	587704	1.60209	0.925655	1.26387	0.338216
Q9UPQ0	LIM and calponin homology domains-containing protein 1 OS=Homo sapiens OX=9606 GN=LIMCH1 PE=1 SV=4	121.8	31	14	15	1.17492e+06	821282	791106	721579	1.43059	1.09635	1.26347	0.167117
P27816	Microtubule-associated protein 4 OS=Homo sapiens OX=9606 GN=MAP4 PE=1 SV=3	120.9	4	2	3	29047.7	19507.3	30436.4	29338	1.48906	1.03744	1.26325	0.225811
P60228	Eukaryotic translation initiation factor 3 subunit E OS=Homo sapiens OX=9606 GN=EIF3E PE=1 SV=1	52.2	2	2	4	143606	120419	148839	111867	1.19255	1.3305	1.26153	0.0689741
P35754	Glutaredoxin-1 OS=Homo sapiens OX=9606 GN=GLRX PE=1 SV=2	11.8	4	2	11	40080.3	35908.7	121610	86568.4	1.11617	1.40479	1.26048	0.144308
P25705	ATP synthase subunit alpha, mitochondrial OS=Homo sapiens OX=9606 GN=ATP5F1A PE=1 SV=1	59.7	133	26	52	1.73746e+07	1.64163e+07	3.2628e+07	2.23433e+07	1.05838	1.4603	1.25934	0.200963
P49821	NADH dehydrogenase [ubiquinone] flavoprotein 1, mitochondrial OS=Homo sapiens OX=9606 GN=NDUFV1 PE=1 SV=4	50.8	6	3	7	121373	118829	224543	150050	1.02141	1.49645	1.25893	0.23752
P46779	60S ribosomal protein L28 OS=Homo sapiens OX=9606 GN=RPL28 PE=1 SV=3	15.7	26	7	42	882441	822165	1.65767e+06	1.14756e+06	1.07331	1.44452	1.25892	0.185604
P11586	C-1-tetrahydrofolate synthase, cytoplasmic OS=Homo sapiens OX=9606 GN=MTHFD1 PE=1 SV=4	101.5	14	9	11	249149	184901	396607	340816	1.34747	1.1637	1.25559	0.0918887
P06576	ATP synthase subunit beta, mitochondrial OS=Homo sapiens OX=9606 GN=ATP5F1B PE=1 SV=3	56.5	151	22	59	9.15099e+06	9.4743e+06	2.21728e+07	1.43492e+07	0.965875	1.54523	1.25555	0.289677
Q08211	ATP-dependent RNA helicase A OS=Homo sapiens OX=9606 GN=DHX9 PE=1 SV=4	140.9	8	4	4	112286	90876.4	147565	115848	1.23559	1.27378	1.25468	0.0190939
P12277	Creatine kinase B-type OS=Homo sapiens OX=9606 GN=CKB PE=1 SV=1	42.6	29	9	35	547911	558925	1.72918e+06	1.13119e+06	0.980295	1.52864	1.25447	0.27417
P51659	Peroxisomal multifunctional enzyme type 2 OS=Homo sapiens OX=9606 GN=HSD17B4 PE=1 SV=3	79.6	17	11	23	309408	288698	768298	535189	1.07174	1.43556	1.25365	0.181913
P10809	60 kDa heat shock protein, mitochondrial OS=Homo sapiens OX=9606 GN=HSPD1 PE=1 SV=2	61	103	28	53	8.63202e+06	6.67546e+06	2.06231e+07	1.69929e+07	1.2931	1.21363	1.25336	0.0397345
P62277	40S ribosomal protein S13 OS=Homo sapiens OX=9606 GN=RPS13 PE=1 SV=2	17.2	8	5	33	488008	445816	1.06579e+06	756154	1.09464	1.40949	1.25206	0.157423
P04040	Catalase OS=Homo sapiens OX=9606 GN=CAT PE=1 SV=3	59.7	9	4	8	172399	129411	196249	167460	1.33218	1.17191	1.25205	0.0801348
P52292	Importin subunit alpha-1 OS=Homo sapiens OX=9606 GN=KPNA2 PE=1 SV=1	57.8	8	3	9	31981.6	32571.8	55621.9	36683.5	0.981878	1.51627	1.24907	0.267194
Q03252	Lamin-B2 OS=Homo sapiens OX=9606 GN=LMNB2 PE=1 SV=4	69.9	5	2	4	52444.7	43858.2	80347.4	61742.5	1.19578	1.30133	1.24855	0.0527757
P62857	40S ribosomal protein S28 OS=Homo sapiens OX=9606 GN=RPS28 PE=1 SV=1	7.8	13	3	46	213871	226003	805665	519690	0.946315	1.55028	1.2483	0.301981
Q9BQE5	Apolipoprotein L2 OS=Homo sapiens OX=9606 GN=APOL2 PE=1 SV=1	37.1	7	4	12	170107	119755	365847	340224	1.42046	1.07531	1.24788	0.172572
P61421	V-type proton ATPase subunit d 1 OS=Homo sapiens OX=9606 GN=ATP6V0D1 PE=1 SV=1	40.3	6	3	10	76292	68272	116821	85003.3	1.11747	1.37431	1.24589	0.128421
Q92614	Unconventional myosin-XVIIIa OS=Homo sapiens OX=9606 GN=MYO18A PE=1 SV=3	233	109	36	21	8.07901e+06	5.36634e+06	3.85603e+06	3.91703e+06	1.5055	0.984427	1.24496	0.260536
Q08188	Protein-glutamine gamma-glutamyltransferase E OS=Homo sapiens OX=9606 GN=TGM3 PE=1 SV=4	76.6	3	2	4	49434.6	35809.5	21540.7	19419.4	1.38049	1.10923	1.24486	0.135629
P02768	Albumin OS=Homo sapiens OX=9606 GN=ALB PE=1 SV=2	69.3	42	6	8	2.22308e+07	2.55523e+07	4.48932e+07	2.77537e+07	0.870011	1.61756	1.24378	0.373773
P09497	Clathrin light chain B OS=Homo sapiens OX=9606 GN=CLTB PE=1 SV=1	25.2	8	3	12	166297	128858	196539	164516	1.29054	1.19465	1.2426	0.0479437
Q04837	Single-stranded DNA-binding protein, mitochondrial OS=Homo sapiens OX=9606 GN=SSBP1 PE=1 SV=1	17.2	5	3	28	200903	160100	476785	387841	1.25485	1.22933	1.24209	0.0127609
O95202	Mitochondrial proton/calcium exchanger protein OS=Homo sapiens OX=9606 GN=LETM1 PE=1 SV=1	83.3	6	4	8	40627.3	36464.9	146634	107574	1.11415	1.36309	1.23862	0.124472
P51148	Ras-related protein Rab-5C OS=Homo sapiens OX=9606 GN=RAB5C PE=1 SV=2	23.5	8	4	26	145930	106202	282889	256506	1.37408	1.10286	1.23847	0.135612
P17980	26S proteasome regulatory subunit 6A OS=Homo sapiens OX=9606 GN=PSMC3 PE=1 SV=3	49.2	3	2	6	23603.9	19206.1	29568.9	23702	1.22898	1.24752	1.23825	0.00927201
P60059	Protein transport protein Sec61 subunit gamma OS=Homo sapiens OX=9606 GN=SEC61G PE=1 SV=1	7.7	4	2	37	11134.3	14074.3	137861	82005.1	0.791113	1.68113	1.23612	0.445008
Q01650	Large neutral amino acids transporter small subunit 1 OS=Homo sapiens OX=9606 GN=SLC7A5 PE=1 SV=2	55	7	3	9	77834.2	75708.7	219025	152067	1.02807	1.44032	1.2342	0.206122
Q86U42	Polyadenylate-binding protein 2 OS=Homo sapiens OX=9606 GN=PABPN1 PE=1 SV=3	32.7	5	2	9	143735	122940	184247	141840	1.16914	1.29898	1.23406	0.0649164
Q13561	Dynactin subunit 2 OS=Homo sapiens OX=9606 GN=DCTN2 PE=1 SV=4	44.2	12	5	18	121823	148554	206959	125742	0.820058	1.64589	1.23298	0.412918
O43633	Charged multivesicular body protein 2a OS=Homo sapiens OX=9606 GN=CHMP2A PE=1 SV=1	25.1	2	2	12	28126.8	21120.4	56305.6	49771.7	1.33173	1.13128	1.23151	0.100228
Q9BS26	Endoplasmic reticulum resident protein 44 OS=Homo sapiens OX=9606 GN=ERP44 PE=1 SV=1	46.9	7	4	11	128673	110353	302440	233425	1.16602	1.29566	1.23084	0.0648227
Q04917	14-3-3 protein eta OS=Homo sapiens OX=9606 GN=YWHAH PE=1 SV=4	28.2	7	2	20	49884.3	46389	129138	93181	1.07535	1.38589	1.23062	0.155271
P04439	HLA class I histocompatibility antigen, A alpha chain OS=Homo sapiens OX=9606 GN=HLA-A PE=1 SV=2	40.8	19	3	22	647837	572033	1.55925e+06	1.17611e+06	1.13252	1.32576	1.22914	0.0966217
P47756	F-actin-capping protein subunit beta OS=Homo sapiens OX=9606 GN=CAPZB PE=1 SV=4	31.3	30	11	43	2.94005e+06	2.40454e+06	2.3605e+06	1.91385e+06	1.22271	1.23338	1.22804	0.00533424
Q16777	Histone H2A type 2-C OS=Homo sapiens OX=9606 GN=H2AC20 PE=1 SV=4	14	20	3	58	9.47526e+06	8.29852e+06	9.66516e+06	7.38044e+06	1.1418	1.30956	1.22568	0.0838811
P09525	Annexin A4 OS=Homo sapiens OX=9606 GN=ANXA4 PE=1 SV=4	35.9	3	2	8	23163.2	19135.3	72334.3	58293.5	1.21049	1.24086	1.22568	0.0151853
P24666	Low molecular weight phosphotyrosine protein phosphatase OS=Homo sapiens OX=9606 GN=ACP1 PE=1 SV=3	18	5	2	18	19283.7	19109.4	58540	40629.8	1.00912	1.44082	1.22497	0.215848
Q9UBI6	Guanine nucleotide-binding protein G(I)/G(S)/G(O) subunit gamma-12 OS=Homo sapiens OX=9606 GN=GNG12 PE=1 SV=3	8	8	3	47	494262	353590	431386	410573	1.39784	1.05069	1.22427	0.173574
P01040	Cystatin-A OS=Homo sapiens OX=9606 GN=CSTA PE=1 SV=1	11	8	4	60	427626	286795	261000	272984	1.49105	0.956099	1.22358	0.267476
Q02818	Nucleobindin-1 OS=Homo sapiens OX=9606 GN=NUCB1 PE=1 SV=4	53.8	3	3	7	40303.8	40281.6	114519	79371.1	1.00055	1.44283	1.22169	0.221141
Q15102	Platelet-activating factor acetylhydrolase IB subunit alpha1 OS=Homo sapiens OX=9606 GN=PAFAH1B3 PE=1 SV=1	25.7	3	2	13	13731.4	16851.1	52631.3	32319.5	0.814871	1.62847	1.22167	0.406799
Q16778	Histone H2B type 2-E OS=Homo sapiens OX=9606 GN=H2BC21 PE=1 SV=3	13.9	30	2	48	5.44559e+06	5.28359e+06	5.06737e+06	3.58846e+06	1.03066	1.41213	1.22139	0.190734
P16278	Beta-galactosidase OS=Homo sapiens OX=9606 GN=GLB1 PE=1 SV=2	76	4	2	4	15253.3	14752.5	54588.2	38805.3	1.03395	1.40672	1.22033	0.186386
P23284	Peptidyl-prolyl cis-trans isomerase B OS=Homo sapiens OX=9606 GN=PPIB PE=1 SV=2	23.7	29	9	40	1.53532e+06	1.52895e+06	4.6432e+06	3.23645e+06	1.00417	1.43466	1.21941	0.215246
P47985	Cytochrome b-c1 complex subunit Rieske, mitochondrial OS=Homo sapiens OX=9606 GN=UQCRFS1 PE=1 SV=2	29.6	10	6	32	203164	231571	991491	635020	0.877332	1.56135	1.21934	0.34201
P28290	Protein ITPRID2 OS=Homo sapiens OX=9606 GN=ITPRID2 PE=1 SV=3	138.3	15	7	7	260315	175918	162875	170372	1.47975	0.956	1.21788	0.261876
Q9HC84	Mucin-5B OS=Homo sapiens OX=9606 GN=MUC5B PE=1 SV=3	596	28	14	5	602210	453579	405040	365793	1.32768	1.10729	1.21749	0.110196
O95292	Vesicle-associated membrane protein-associated protein B/C OS=Homo sapiens OX=9606 GN=VAPB PE=1 SV=3	27.2	4	2	16	90779.6	71361.1	233811	201618	1.27212	1.15967	1.21589	0.0562229
Q9BR76	Coronin-1B OS=Homo sapiens OX=9606 GN=CORO1B PE=1 SV=1	54.2	9	3	6	233962	188436	250608	210850	1.2416	1.18856	1.21508	0.0265176
P62879	Guanine nucleotide-binding protein G(I)/G(S)/G(T) subunit beta-2 OS=Homo sapiens OX=9606 GN=GNB2 PE=1 SV=3	37.3	13	3	22	1.04093e+06	726959	762776	764218	1.4319	0.998113	1.21501	0.216893
P15924	Desmoplakin OS=Homo sapiens OX=9606 GN=DSP PE=1 SV=3	331.6	41	21	9	1.49525e+06	1.16542e+06	791116	692616	1.28301	1.14222	1.21262	0.0703995
P21589	5'-nucleotidase OS=Homo sapiens OX=9606 GN=NT5E PE=1 SV=1	63.3	8	4	9	419454	309503	250107	234791	1.35525	1.06523	1.21024	0.145009
P52272	Heterogeneous nuclear ribonucleoprotein M OS=Homo sapiens OX=9606 GN=HNRNPM PE=1 SV=3	77.5	44	17	29	1.67562e+06	1.47684e+06	2.36761e+06	1.84213e+06	1.1346	1.28526	1.20993	0.0753294
P26368	Splicing factor U2AF 65 kDa subunit OS=Homo sapiens OX=9606 GN=U2AF2 PE=1 SV=4	53.5	4	4	13	31977.9	44482.2	95676.4	56274.8	0.718891	1.70016	1.20953	0.490636
Q16610	Extracellular matrix protein 1 OS=Homo sapiens OX=9606 GN=ECM1 PE=1 SV=2	60.6	17	8	20	456324	340219	962704	894682	1.34127	1.07603	1.20865	0.132618
Q13263	Transcription intermediary factor 1-beta OS=Homo sapiens OX=9606 GN=TRIM28 PE=1 SV=5	88.5	19	9	17	335286	288957	731034	583257	1.16033	1.25336	1.20685	0.0465165
O75390	Citrate synthase, mitochondrial OS=Homo sapiens OX=9606 GN=CS PE=1 SV=2	51.7	21	8	17	2.30805e+06	1.86187e+06	4.99502e+06	4.25513e+06	1.23964	1.17388	1.20676	0.0328784
P06744	Glucose-6-phosphate isomerase OS=Homo sapiens OX=9606 GN=GPI PE=1 SV=4	63.1	21	11	23	1.01034e+06	873606	2.30367e+06	1.8329e+06	1.15652	1.25684	1.20668	0.0501618
P37837	Transaldolase OS=Homo sapiens OX=9606 GN=TALDO1 PE=1 SV=2	37.5	7	4	11	174398	138098	324548	283225	1.26286	1.1459	1.20438	0.05848
P29475	Nitric oxide synthase, brain OS=Homo sapiens OX=9606 GN=NOS1 PE=1 SV=2	160.9	6	3	2	43738.3	78712.5	103771	56024.1	0.555671	1.85226	1.20397	0.648294
Q9Y230	RuvB-like 2 OS=Homo sapiens OX=9606 GN=RUVBL2 PE=1 SV=3	51.1	6	3	8	83241.2	77487.9	114359	85859.9	1.07425	1.33192	1.20308	0.128836
Q12874	Splicing factor 3A subunit 3 OS=Homo sapiens OX=9606 GN=SF3A3 PE=1 SV=1	58.8	4	2	4	29159.6	40202.2	66509.1	39619.6	0.725324	1.67869	1.20201	0.476684
P22314	Ubiquitin-like modifier-activating enzyme 1 OS=Homo sapiens OX=9606 GN=UBA1 PE=1 SV=3	117.8	13	7	9	126035	109989	290302	230931	1.1459	1.2571	1.2015	0.0556002
Q9UL25	Ras-related protein Rab-21 OS=Homo sapiens OX=9606 GN=RAB21 PE=1 SV=3	24.3	6	3	17	92756.5	74961.9	164271	140935	1.23738	1.16558	1.20148	0.0358998
Q01082	Spectrin beta chain, non-erythrocytic 1 OS=Homo sapiens OX=9606 GN=SPTBN1 PE=1 SV=2	274.4	323	98	46	3.49879e+07	2.61658e+07	2.38492e+07	2.24055e+07	1.33716	1.06444	1.2008	0.136362
O75396	Vesicle-trafficking protein SEC22b OS=Homo sapiens OX=9606 GN=SEC22B PE=1 SV=5	24.7	6	4	26	86155.1	72215.3	207846	172171	1.19303	1.2072	1.20012	0.00708589
P07954	Fumarate hydratase, mitochondrial OS=Homo sapiens OX=9606 GN=FH PE=1 SV=3	54.6	28	10	28	589371	545312	1.48797e+06	1.12887e+06	1.0808	1.31812	1.19946	0.11866
O00330	Pyruvate dehydrogenase protein X component, mitochondrial OS=Homo sapiens OX=9606 GN=PDHX PE=1 SV=3	54.1	8	3	8	101256	87532.3	139634	112536	1.15678	1.24079	1.19879	0.042006
P27797	Calreticulin OS=Homo sapiens OX=9606 GN=CALR PE=1 SV=1	48.1	35	10	29	818936	775937	2.86779e+06	2.13745e+06	1.05542	1.34169	1.19855	0.143135
P57088	Transmembrane protein 33 OS=Homo sapiens OX=9606 GN=TMEM33 PE=1 SV=2	28	4	2	8	135637	100966	201139	190980	1.34339	1.0532	1.19829	0.145099
Q14764	Major vault protein OS=Homo sapiens OX=9606 GN=MVP PE=1 SV=4	99.3	17	6	9	268568	236321	300342	238531	1.13645	1.25913	1.19779	0.0613397
O60701	UDP-glucose 6-dehydrogenase OS=Homo sapiens OX=9606 GN=UGDH PE=1 SV=1	55	18	8	23	442862	377319	788392	645920	1.17371	1.22057	1.19714	0.0234325
Q01813	ATP-dependent 6-phosphofructokinase, platelet type OS=Homo sapiens OX=9606 GN=PFKP PE=1 SV=2	85.5	8	4	8	47038.5	35030.9	61823.8	58917.3	1.34277	1.04933	1.19605	0.14672
O75955	Flotillin-1 OS=Homo sapiens OX=9606 GN=FLOT1 PE=1 SV=3	47.3	34	14	38	1.6367e+06	1.2584e+06	911318	835938	1.30062	1.09017	1.1954	0.105222
P48444	Coatomer subunit delta OS=Homo sapiens OX=9606 GN=ARCN1 PE=1 SV=1	57.2	4	2	4	77555.7	70845.5	142143	109826	1.09472	1.29426	1.19449	0.0997695
Q8WWI1	LIM domain only protein 7 OS=Homo sapiens OX=9606 GN=LMO7 PE=1 SV=3	192.6	12	6	7	235855	171973	155217	152848	1.37147	1.01549	1.19348	0.177986
P60709	Actin, cytoplasmic 1 OS=Homo sapiens OX=9606 GN=ACTB PE=1 SV=1	41.7	558	2	60	7.44128e+08	5.97197e+08	4.59526e+08	4.03715e+08	1.24603	1.13824	1.19214	0.0538963
O14639	Actin-binding LIM protein 1 OS=Homo sapiens OX=9606 GN=ABLIM1 PE=1 SV=3	87.6	37	16	26	2.54892e+06	2.19995e+06	2.23342e+06	1.82656e+06	1.15863	1.22275	1.19069	0.0320593
P09651	Heterogeneous nuclear ribonucleoprotein A1 OS=Homo sapiens OX=9606 GN=HNRNPA1 PE=1 SV=5	38.7	17	8	29	273517	296696	619599	424761	0.921876	1.4587	1.19029	0.268413
P07947	Tyrosine-protein kinase Yes OS=Homo sapiens OX=9606 GN=YES1 PE=1 SV=3	60.8	4	2	4	185412	121199	101652	119562	1.52982	0.850202	1.19001	0.339808
P04844	Dolichyl-diphosphooligosaccharide--protein glycosyltransferase subunit 2 OS=Homo sapiens OX=9606 GN=RPN2 PE=1 SV=3	69.2	6	4	8	184707	184743	384665	278804	0.999802	1.3797	1.18975	0.189948
P52907	F-actin-capping protein subunit alpha-1 OS=Homo sapiens OX=9606 GN=CAPZA1 PE=1 SV=3	32.9	26	5	25	857417	764201	713823	570402	1.12198	1.25144	1.18671	0.0647306
Q5QNW6	Histone H2B type 2-F OS=Homo sapiens OX=9606 GN=H2BC18 PE=1 SV=3	13.9	28	1	47	371732	357027	447103	336265	1.04119	1.32961	1.1854	0.144214
P84098	60S ribosomal protein L19 OS=Homo sapiens OX=9606 GN=RPL19 PE=1 SV=1	23.5	24	7	23	1.45466e+06	2.27894e+06	4.18928e+06	2.42901e+06	0.638305	1.72468	1.18149	0.54319
O75874	Isocitrate dehydrogenase [NADP] cytoplasmic OS=Homo sapiens OX=9606 GN=IDH1 PE=1 SV=2	46.6	9	2	8	44963.7	40758.6	126854	100812	1.10317	1.25832	1.18075	0.0775762
O75306	NADH dehydrogenase [ubiquinone] iron-sulfur protein 2, mitochondrial OS=Homo sapiens OX=9606 GN=NDUFS2 PE=1 SV=2	52.5	6	3	8	81155.6	102069	199911	128221	0.795102	1.55912	1.17711	0.382007
Q8NBS9	Thioredoxin domain-containing protein 5 OS=Homo sapiens OX=9606 GN=TXNDC5 PE=1 SV=2	47.6	6	3	8	103373	79637.3	222339	211023	1.29804	1.05363	1.17583	0.122209
P62714	Serine/threonine-protein phosphatase 2A catalytic subunit beta isoform OS=Homo sapiens OX=9606 GN=PPP2CB PE=1 SV=1	35.6	3	2	6	30997.1	28441.2	65357	51940.7	1.08987	1.2583	1.17408	0.0842163
P78347	General transcription factor II-I OS=Homo sapiens OX=9606 GN=GTF2I PE=1 SV=2	112.3	5	3	5	36478.4	29670.6	63456.3	56989.7	1.22944	1.11347	1.17146	0.0579871
O43707	Alpha-actinin-4 OS=Homo sapiens OX=9606 GN=ACTN4 PE=1 SV=2	104.8	109	20	40	1.14192e+07	8.71981e+06	8.36038e+06	8.09303e+06	1.30957	1.03303	1.1713	0.138266
P06865	Beta-hexosaminidase subunit alpha OS=Homo sapiens OX=9606 GN=HEXA PE=1 SV=2	60.7	2	2	4	19957.1	32426.3	49655.8	28794.1	0.615459	1.72451	1.16999	0.554528
P22234	Multifunctional protein ADE2 OS=Homo sapiens OX=9606 GN=PAICS PE=1 SV=3	47	9	5	13	198718	215211	375869	265685	0.923362	1.41472	1.16904	0.245677
Q96AE4	Far upstream element-binding protein 1 OS=Homo sapiens OX=9606 GN=FUBP1 PE=1 SV=3	67.5	5	4	9	130827	122886	294291	231334	1.06462	1.27215	1.16839	0.103761
Q5JTZ9	Alanine--tRNA ligase, mitochondrial OS=Homo sapiens OX=9606 GN=AARS2 PE=1 SV=1	107.3	4	2	3	11495.1	11004.8	18252.2	14173.6	1.04456	1.28776	1.16616	0.121599
Q96DA6	Mitochondrial import inner membrane translocase subunit TIM14 OS=Homo sapiens OX=9606 GN=DNAJC19 PE=1 SV=3	12.5	5	2	29	22713.8	18954.4	57727.5	50980.5	1.19834	1.13235	1.16534	0.0329962
P62987	Ubiquitin-60S ribosomal protein L40 OS=Homo sapiens OX=9606 GN=UBA52 PE=1 SV=2	14.7	24	4	37	3.40892e+06	2.70921e+06	6.20972e+06	5.7989e+06	1.25827	1.07084	1.16456	0.0937143
Q3ZCQ8	Mitochondrial import inner membrane translocase subunit TIM50 OS=Homo sapiens OX=9606 GN=TIMM50 PE=1 SV=2	39.6	10	4	13	62646.3	83825.4	188727	119397	0.747342	1.58066	1.164	0.416661
P63241	Eukaryotic translation initiation factor 5A-1 OS=Homo sapiens OX=9606 GN=EIF5A PE=1 SV=2	16.8	9	6	38	189522	221631	407357	277435	0.855124	1.4683	1.16171	0.306586
Q9NWQ8	Phosphoprotein associated with glycosphingolipid-enriched microdomains 1 OS=Homo sapiens OX=9606 GN=PAG1 PE=1 SV=2	47	7	5	16	156263	116636	110626	112808	1.33975	0.980657	1.1602	0.179546
O96008	Mitochondrial import receptor subunit TOM40 homolog OS=Homo sapiens OX=9606 GN=TOMM40 PE=1 SV=1	37.9	7	5	25	326745	284388	892075	763008	1.14894	1.16916	1.15905	0.010107
Q86UP2	Kinectin OS=Homo sapiens OX=9606 GN=KTN1 PE=1 SV=1	156.2	9	3	3	47596.2	44978.5	123394	98048.1	1.0582	1.2585	1.15835	0.100152
Q16643	Drebrin OS=Homo sapiens OX=9606 GN=DBN1 PE=1 SV=4	71.4	60	19	38	7.98405e+06	6.11749e+06	4.89751e+06	4.8469e+06	1.30512	1.01044	1.15778	0.147339
P33121	Long-chain-fatty-acid--CoA ligase 1 OS=Homo sapiens OX=9606 GN=ACSL1 PE=1 SV=1	77.9	3	3	4	50658	54634.6	178720	128845	0.927215	1.3871	1.15716	0.229941
P26373	60S ribosomal protein L13 OS=Homo sapiens OX=9606 GN=RPL13 PE=1 SV=4	24.2	25	7	30	1.47379e+06	1.77304e+06	3.00238e+06	2.02536e+06	0.831221	1.48239	1.15681	0.325586
Q96C36	Pyrroline-5-carboxylate reductase 2 OS=Homo sapiens OX=9606 GN=PYCR2 PE=1 SV=1	33.6	3	2	15	98012.7		58600.6	50730.9	--	1.15513	1.15513	0
P26640	Valine--tRNA ligase OS=Homo sapiens OX=9606 GN=VARS1 PE=1 SV=4	140.4	15	6	6	212342	200208	384018	307742	1.06061	1.24786	1.15423	0.0936247
P48643	T-complex protein 1 subunit epsilon OS=Homo sapiens OX=9606 GN=CCT5 PE=1 SV=1	59.6	2	2	4	74117.1	60123	116764	108586	1.23276	1.07531	1.15403	0.0787246
Q9NYL9	Tropomodulin-3 OS=Homo sapiens OX=9606 GN=TMOD3 PE=1 SV=1	39.6	34	10	36	2.13089e+06	2.18399e+06	1.94659e+06	1.46153e+06	0.975687	1.33189	1.15379	0.178101
Q12792	Twinfilin-1 OS=Homo sapiens OX=9606 GN=TWF1 PE=1 SV=3	40.3	13	5	17	665400	552594	468584	427686	1.20414	1.09563	1.14988	0.0542566
P07741	Adenine phosphoribosyltransferase OS=Homo sapiens OX=9606 GN=APRT PE=1 SV=2	19.6	6	3	19	193288	164307	334543	298330	1.17638	1.12139	1.14889	0.0274986
Q6WCQ1	Myosin phosphatase Rho-interacting protein OS=Homo sapiens OX=9606 GN=MPRIP PE=1 SV=3	116.5	37	18	24	2.71534e+06	1.92686e+06	1.22e+06	1.37475e+06	1.4092	0.887432	1.14832	0.260887
Q13217	DnaJ homolog subfamily C member 3 OS=Homo sapiens OX=9606 GN=DNAJC3 PE=1 SV=1	57.5	2	2	5	12051.2	23041	94913.1	53558.6	0.523033	1.77214	1.14758	0.624551
Q14254	Flotillin-2 OS=Homo sapiens OX=9606 GN=FLOT2 PE=1 SV=2	47	17	7	20	912409	659207	419554	462658	1.3841	0.906834	1.14547	0.238633
Q15758	Neutral amino acid transporter B(0) OS=Homo sapiens OX=9606 GN=SLC1A5 PE=1 SV=2	56.6	14	5	12	229439	249525	507210	371774	0.919503	1.3643	1.1419	0.222396
P27708	CAD protein OS=Homo sapiens OX=9606 GN=CAD PE=1 SV=3	242.8	12	5	3	295331	262614	291691	253119	1.12458	1.15239	1.13849	0.0139057
Q9Y4I1	Unconventional myosin-Va OS=Homo sapiens OX=9606 GN=MYO5A PE=1 SV=2	215.3	15	5	5	189465	137291	80197.6	89682.7	1.38002	0.894238	1.13713	0.24289
A6NDG6	Glycerol-3-phosphate phosphatase OS=Homo sapiens OX=9606 GN=PGP PE=1 SV=1	34	3	2	9	36933.3	30181.7	58095.1	55499.9	1.2237	1.04676	1.13523	0.0884693
Q9ULV0	Unconventional myosin-Vb OS=Homo sapiens OX=9606 GN=MYO5B PE=1 SV=3	213.5	34	9	7	880546	611224	350504	422907	1.44063	0.828797	1.13471	0.305916
P49257	Protein ERGIC-53 OS=Homo sapiens OX=9606 GN=LMAN1 PE=1 SV=2	57.5	9	4	5	364026	342854	682005	565985	1.06175	1.20499	1.13337	0.0716181
P08134	Rho-related GTP-binding protein RhoC OS=Homo sapiens OX=9606 GN=RHOC PE=1 SV=1	22	3	2	10	27933.6	28982.9	119239	91727.3	0.963797	1.29993	1.13186	0.168066
Q9NQC3	Reticulon-4 OS=Homo sapiens OX=9606 GN=RTN4 PE=1 SV=2	129.9	16	5	8	533089	433379	1.07902e+06	1.0457e+06	1.23008	1.03186	1.13097	0.0991073
P27487	Dipeptidyl peptidase 4 OS=Homo sapiens OX=9606 GN=DPP4 PE=1 SV=2	88.2	4	2	3	51646.1	42312.4	66817.6	64167.1	1.22059	1.04131	1.13095	0.0896431
Q15149	Plectin OS=Homo sapiens OX=9606 GN=PLEC PE=1 SV=3	531.5	82	38	10	1.82582e+06	1.40077e+06	1.50144e+06	1.57431e+06	1.30344	0.953712	1.12858	0.174866
P13797	Plastin-3 OS=Homo sapiens OX=9606 GN=PLS3 PE=1 SV=4	70.8	22	1	11	14894.6	15289.9	45939.3	35883.7	0.974148	1.28023	1.12719	0.15304
P11413	Glucose-6-phosphate 1-dehydrogenase OS=Homo sapiens OX=9606 GN=G6PD PE=1 SV=4	59.2	7	2	5	96212.3	71554.2	149127	164604	1.34461	0.905974	1.12529	0.219317
Q9BPX5	Actin-related protein 2/3 complex subunit 5-like protein OS=Homo sapiens OX=9606 GN=ARPC5L PE=1 SV=1	16.9	6	2	16	168766	171716	264625	209312	0.982819	1.26426	1.12354	0.140722
P21333	Filamin-A OS=Homo sapiens OX=9606 GN=FLNA PE=1 SV=4	280.6	28	15	9	515256	422874	604064	590788	1.21846	1.02247	1.12047	0.0979956
Q04637	Eukaryotic translation initiation factor 4 gamma 1 OS=Homo sapiens OX=9606 GN=EIF4G1 PE=1 SV=4	175.4	9	3	3	37360	32543.4	49433.4	45285.1	1.148	1.0916	1.1198	0.0282011
P67936	Tropomyosin alpha-4 chain OS=Homo sapiens OX=9606 GN=TPM4 PE=1 SV=3	28.5	19	5	30	519152	452277	874337	801369	1.14786	1.09105	1.11946	0.0284048
Q9UMX0	Ubiquilin-1 OS=Homo sapiens OX=9606 GN=UBQLN1 PE=1 SV=2	62.5	4	2	6	10906.8	8738.43	23812.9	24064.2	1.24815	0.989559	1.11885	0.129294
Q9NQX4	Unconventional myosin-Vc OS=Homo sapiens OX=9606 GN=MYO5C PE=1 SV=2	202.7	11	1	2	98938.3	67229.4	39822.3	52209.5	1.47165	0.76274	1.1172	0.354457
Q8WVM8	Sec1 family domain-containing protein 1 OS=Homo sapiens OX=9606 GN=SCFD1 PE=1 SV=4	72.3	4	2	5	61752.5	63511.2	125170	99245.6	0.972308	1.26122	1.11676	0.144454
O00410	Importin-5 OS=Homo sapiens OX=9606 GN=IPO5 PE=1 SV=4	123.6	6	4	6	26169.3	24721.5	110205	94061.8	1.05857	1.17163	1.1151	0.0565305
Q13813	Spectrin alpha chain, non-erythrocytic 1 OS=Homo sapiens OX=9606 GN=SPTAN1 PE=1 SV=3	284.4	252	88	40	2.15908e+07	1.82501e+07	1.46747e+07	1.40261e+07	1.18305	1.04625	1.11465	0.068403
Q9UBS4	DnaJ homolog subfamily B member 11 OS=Homo sapiens OX=9606 GN=DNAJB11 PE=1 SV=1	40.5	4	3	12	39400.2	49291.6	99983.3	70176.7	0.799329	1.42474	1.11203	0.312703
Q9Y4L1	Hypoxia up-regulated protein 1 OS=Homo sapiens OX=9606 GN=HYOU1 PE=1 SV=1	111.3	37	17	24	706214	641174	1.62056e+06	1.44393e+06	1.10144	1.12233	1.11188	0.010443
Q99832	T-complex protein 1 subunit eta OS=Homo sapiens OX=9606 GN=CCT7 PE=1 SV=2	59.3	4	4	9	49561.1	68962.3	144547	96195.8	0.718669	1.50263	1.11065	0.391979
P55145	Mesencephalic astrocyte-derived neurotrophic factor OS=Homo sapiens OX=9606 GN=MANF PE=1 SV=3	20.7	3	3	18	60096.1	57933.5	183166	155232	1.03733	1.17995	1.10864	0.0713091
P09496	Clathrin light chain A OS=Homo sapiens OX=9606 GN=CLTA PE=1 SV=1	27.1	3	2	7	461366	420849	491060	438544	1.09628	1.11975	1.10801	0.0117384
Q6YHK3	CD109 antigen OS=Homo sapiens OX=9606 GN=CD109 PE=1 SV=2	161.6	37	15	14	1.5225e+06	1.25331e+06	979255	983872	1.21478	0.995307	1.10504	0.109738
P07948	Tyrosine-protein kinase Lyn OS=Homo sapiens OX=9606 GN=LYN PE=1 SV=3	58.5	8	3	8	165698	135979	96983.5	97967.7	1.21856	0.989955	1.10425	0.1143
O94832	Unconventional myosin-Id OS=Homo sapiens OX=9606 GN=MYO1D PE=1 SV=2	116.1	49	20	20	2.06891e+07	1.53968e+07	9.24812e+06	1.06992e+07	1.34372	0.864373	1.10405	0.239676
Q13501	Sequestosome-1 OS=Homo sapiens OX=9606 GN=SQSTM1 PE=1 SV=1	47.7	5	2	7	142670	148616	150510	121101	0.95999	1.24285	1.10142	0.141428
Q96AY3	Peptidyl-prolyl cis-trans isomerase FKBP10 OS=Homo sapiens OX=9606 GN=FKBP10 PE=1 SV=1	64.2	7	4	9	44859.9	47865.5	170800	135013	0.937208	1.26507	1.10114	0.16393
O15355	Protein phosphatase 1G OS=Homo sapiens OX=9606 GN=PPM1G PE=1 SV=1	59.2	8	4	8	408225	318035	327150	356209	1.28359	0.91842	1.101	0.182583
O43852	Calumenin OS=Homo sapiens OX=9606 GN=CALU PE=1 SV=2	37.1	3	2	6	99648.8	128862	343816	241836	0.7733	1.42169	1.0975	0.324196
P36957	Dihydrolipoyllysine-residue succinyltransferase component of 2-oxoglutarate dehydrogenase complex, mitochondrial OS=Homo sapiens OX=9606 GN=DLST PE=1 SV=4	48.7	31	8	21	1.5353e+06	1.70728e+06	2.39759e+06	1.85118e+06	0.899266	1.29517	1.09722	0.19795
P12814	Alpha-actinin-1 OS=Homo sapiens OX=9606 GN=ACTN1 PE=1 SV=2	103	86	17	39	1.48715e+06	1.29512e+06	1.11327e+06	1.06832e+06	1.14827	1.04207	1.09517	0.0531025
P30740	Leukocyte elastase inhibitor OS=Homo sapiens OX=9606 GN=SERPINB1 PE=1 SV=1	42.7	3	2	6	33230.8	41607.9	73465.1	53318.8	0.798664	1.37785	1.08826	0.289591
Q14980	Nuclear mitotic apparatus protein 1 OS=Homo sapiens OX=9606 GN=NUMA1 PE=1 SV=2	238.1	20	12	7	132510	117616	184331	176354	1.12663	1.04523	1.08593	0.0407004
Q9H078	Caseinolytic peptidase B protein homolog OS=Homo sapiens OX=9606 GN=CLPB PE=1 SV=1	78.7	10	5	7	112459	101300	179833	169560	1.11015	1.06059	1.08537	0.0247838
O75822	Eukaryotic translation initiation factor 3 subunit J OS=Homo sapiens OX=9606 GN=EIF3J PE=1 SV=2	29	3	2	9	12226.4	17456.3	68738.8	46840.2	0.7004	1.46752	1.08396	0.383558
Q9P2E9	Ribosome-binding protein 1 OS=Homo sapiens OX=9606 GN=RRBP1 PE=1 SV=5	152.4	34	17	17	620090	557704	845318	804580	1.11186	1.05063	1.08125	0.0306137
P22626	Heterogeneous nuclear ribonucleoproteins A2/B1 OS=Homo sapiens OX=9606 GN=HNRNPA2B1 PE=1 SV=2	37.4	34	10	35	1.43809e+06	1.30112e+06	1.75734e+06	1.66847e+06	1.10527	1.05326	1.07927	0.0260013
Q9Y5J9	Mitochondrial import inner membrane translocase subunit Tim8 B OS=Homo sapiens OX=9606 GN=TIMM8B PE=1 SV=1	9.3	2	2	30	161739	117662	115273	147448	1.37461	0.781791	1.0782	0.296411
P38606	V-type proton ATPase catalytic subunit A OS=Homo sapiens OX=9606 GN=ATP6V1A PE=1 SV=2	68.3	3	3	8	23844.5	23585.4	31782.7	27829.8	1.01099	1.14204	1.07651	0.0655264
Q8ND76	Cyclin-Y OS=Homo sapiens OX=9606 GN=CCNY PE=1 SV=2	39.3	2	2	8	70530.9	63007.3	64108.8	62114.5	1.11941	1.03211	1.07576	0.0436512
O95831	Apoptosis-inducing factor 1, mitochondrial OS=Homo sapiens OX=9606 GN=AIFM1 PE=1 SV=1	66.9	29	10	22	477715	474315	1.05009e+06	920953	1.00717	1.14022	1.07369	0.0665265
P04899	Guanine nucleotide-binding protein G(i) subunit alpha-2 OS=Homo sapiens OX=9606 GN=GNAI2 PE=1 SV=3	40.4	12	2	19	137999	109950	71394.3	80414.4	1.2551	0.88783	1.07147	0.183637
P17174	Aspartate aminotransferase, cytoplasmic OS=Homo sapiens OX=9606 GN=GOT1 PE=1 SV=3	46.2	16	8	24	378373	330722	827367	830736	1.14408	0.995945	1.07001	0.0740687
P00403	Cytochrome c oxidase subunit 2 OS=Homo sapiens OX=9606 GN=MT-CO2 PE=1 SV=1	25.5	11	4	15	531442	576822	1.38393e+06	1.13778e+06	0.921328	1.21634	1.06884	0.147508
P55786	Puromycin-sensitive aminopeptidase OS=Homo sapiens OX=9606 GN=NPEPPS PE=1 SV=2	103.2	5	3	4	76022.3	65585.2	77571.7	79996	1.15914	0.969695	1.06442	0.0947218
P35637	RNA-binding protein FUS OS=Homo sapiens OX=9606 GN=FUS PE=1 SV=1	53.4	4	1	5	123039	120312	124151	112738	1.02267	1.10123	1.06195	0.0392798
O14828	Secretory carrier-associated membrane protein 3 OS=Homo sapiens OX=9606 GN=SCAMP3 PE=1 SV=3	38.3	14	5	24	186411	189893	409468	360459	0.981666	1.13596	1.05881	0.077148
O43854	EGF-like repeat and discoidin I-like domain-containing protein 3 OS=Homo sapiens OX=9606 GN=EDIL3 PE=1 SV=1	53.7	2	2	6	74556.5	69538.3	115826	110794	1.07216	1.04542	1.05879	0.0133718
P08758	Annexin A5 OS=Homo sapiens OX=9606 GN=ANXA5 PE=1 SV=2	35.9	7	4	13	110386	116556	313368	268034	0.947068	1.16914	1.0581	0.111034
P47755	F-actin-capping protein subunit alpha-2 OS=Homo sapiens OX=9606 GN=CAPZA2 PE=1 SV=3	32.9	20	5	22	2.2916e+06	2.37116e+06	1.83648e+06	1.60312e+06	0.966448	1.14557	1.05601	0.0895598
Q9NS69	Mitochondrial import receptor subunit TOM22 homolog OS=Homo sapiens OX=9606 GN=TOMM22 PE=1 SV=3	15.5	13	3	35	297925	332496	643788	529740	0.896027	1.21529	1.05566	0.159632
P20810	Calpastatin OS=Homo sapiens OX=9606 GN=CAST PE=1 SV=4	76.5	2	2	5	11302		19118.5	18120.1	--	1.0551	1.0551	0
P55884	Eukaryotic translation initiation factor 3 subunit B OS=Homo sapiens OX=9606 GN=EIF3B PE=1 SV=3	92.4	7	3	5	21281.9	51608.1	73936.1	43566.9	0.412374	1.69707	1.05472	0.642348
O95573	Fatty acid CoA ligase Acsl3 OS=Homo sapiens OX=9606 GN=ACSL3 PE=1 SV=3	80.4	9	5	13	426325	373934	789453	815059	1.14011	0.968584	1.05434	0.0857608
Q53H12	Acylglycerol kinase, mitochondrial OS=Homo sapiens OX=9606 GN=AGK PE=1 SV=2	47.1	4	3	11	46845	82850.7	259422	168123	0.565414	1.54305	1.05423	0.488818
Q86YZ3	Hornerin OS=Homo sapiens OX=9606 GN=HRNR PE=1 SV=2	282.2	48	17	22	969726	677040	512195	760003	1.4323	0.673938	1.05312	0.379182
Q14126	Desmoglein-2 OS=Homo sapiens OX=9606 GN=DSG2 PE=1 SV=2	122.2	40	17	24	1.80018e+06	1.41561e+06	997255	1.19599e+06	1.27166	0.833833	1.05275	0.218916
P00387	NADH-cytochrome b5 reductase 3 OS=Homo sapiens OX=9606 GN=CYB5R3 PE=1 SV=3	34.2	13	4	16	211056	257338	677360	528079	0.820151	1.28269	1.05142	0.231269
Q9UM54	Unconventional myosin-VI OS=Homo sapiens OX=9606 GN=MYO6 PE=1 SV=4	149.6	18	10	9	785308	598812	371297	471574	1.31144	0.787358	1.0494	0.262042
P84243	Histone H3.3 OS=Homo sapiens OX=9606 GN=H3-3A PE=1 SV=2	15.3	7	3	15	2.54951e+06	2.90169e+06	2.09387e+06	1.72354e+06	0.878628	1.21486	1.04675	0.168118
P81605	Dermcidin OS=Homo sapiens OX=9606 GN=DCD PE=1 SV=2	11.3	9	3	23	990728	585038	451428	1.13433e+06	1.69344	0.397968	1.0457	0.647737
Q02413	Desmoglein-1 OS=Homo sapiens OX=9606 GN=DSG1 PE=1 SV=2	113.7	21	9	12	520942	412375	285258	345385	1.26327	0.825912	1.04459	0.218679
P50851	Lipopolysaccharide-responsive and beige-like anchor protein OS=Homo sapiens OX=9606 GN=LRBA PE=1 SV=4	318.9	2	2	1	16897.2	22940.3	37904.2	28281.3	0.736575	1.34026	1.03842	0.301841
P16989	Y-box-binding protein 3 OS=Homo sapiens OX=9606 GN=YBX3 PE=1 SV=4	40.1	10	1	14	21879	22956.2	32210	28709.7	0.953079	1.12192	1.0375	0.0844203
P56545	C-terminal-binding protein 2 OS=Homo sapiens OX=9606 GN=CTBP2 PE=1 SV=1	48.9	3	2	4	80311.1	76594.8	111820	109982	1.04852	1.01672	1.03262	0.0158998
Q10589	Bone marrow stromal antigen 2 OS=Homo sapiens OX=9606 GN=BST2 PE=1 SV=1	19.8	4	3	18	641579	549257	474284	534373	1.16808	0.887551	1.02782	0.140267
P07910	Heterogeneous nuclear ribonucleoproteins C1/C2 OS=Homo sapiens OX=9606 GN=HNRNPC PE=1 SV=4	33.7	23	9	30	1017283	1.08067e+06	1.21408e+06	1.09688e+06	0.941346	1.10685	1.0241	0.0827515
P08962	CD63 antigen OS=Homo sapiens OX=9606 GN=CD63 PE=1 SV=2	25.6	6	2	8	100762	93579.4	234192	241473	1.07676	0.969848	1.0233	0.0534547
P62269	40S ribosomal protein S18 OS=Homo sapiens OX=9606 GN=RPS18 PE=1 SV=3	17.7	11	4	25	386044	460594	803229	665371	0.838145	1.20719	1.02267	0.184522
Q9H3R2	Mucin-13 OS=Homo sapiens OX=9606 GN=MUC13 PE=1 SV=3	54.6	14	4	11	166992	205501	316244	257233	0.812609	1.2294	1.02101	0.208398
P06703	Protein S100-A6 OS=Homo sapiens OX=9606 GN=S100A6 PE=1 SV=1	10.2	13	5	38	5.50124e+06	5.73915e+06	1.66627e+07	1.53938e+07	0.958546	1.08242	1.02049	0.0619392
P62805	Histone H4 OS=Homo sapiens OX=9606 GN=H4C1 PE=1 SV=2	11.4	30	6	51	7.68975e+06	8.07615e+06	7.59212e+06	6.99529e+06	0.952155	1.08532	1.01874	0.0665819
P17661	Desmin OS=Homo sapiens OX=9606 GN=DES PE=1 SV=3	53.5	5	1	4	1.36448e+06	1.34519e+06	1.50507e+06	1471611	1.01434	1.02274	1.01854	0.00420055
P20273	B-cell receptor CD22 OS=Homo sapiens OX=9606 GN=CD22 PE=1 SV=2	95.3	2	2	4	200192	172664	64598.4	74179.1	1.15943	0.870843	1.01514	0.144293
P12273	Prolactin-inducible protein OS=Homo sapiens OX=9606 GN=PIP PE=1 SV=1	16.6	4	2	18	56855.9	47673.2	54998.9	65985.9	1.19262	0.833494	1.01306	0.179561
